# Supplementary material for: Developmental self-reactivity determines pathogenic Tc17 differentiation potential of naive CD8+ T cells in murine models of inflammation
Source: Nat Commun. 2024 Apr 4;15:2919. doi: 10.1038/s41467-024-47144-4 (PMC10994929; doi:10.1038/s41467-024-47144-4)
Supplement: Supplementary file 4 — Source Data [file 41467_2024_47144_MOESM4_ESM.xlsx]

## Sheet: Fig1
	Fig 1c
n	CD5lo	Ly6C-	Ly6C+		Table Analyzed	histological score		Table Analyzed	histological score		Table Analyzed	histological score		CD5lo	CD5hi	Ly6c		Table Analyzed	length of colon		Table Analyzed	length of colon		Table Analyzed	length of colon
1	2	0	0											6.5	7	6.5
2	1	1.5	1.5		Column B	Ly6C-		Column C	Ly6C+		Column C	Ly6C+		5.7	6.4	7		Column B	Ly6C-		Column C	Ly6C+		Column C	Ly6C+
3	2.25	0.5	0		vs.	vs.		vs.	vs.		vs.	vs.		5.5	6.8	6.9		vs.	vs.		vs.	vs.		vs.	vs.
4	1.5	0.5	0.5		Column A	CD5lo		Column A	CD5lo		Column B	Ly6C-		5.8	6.8	7		Column A	CD5lo		Column A	CD5lo		Column B	Ly6C-
5	0.5	1.25	1.5											5.9	6.4	7
6	2.5	0	1.5		Unpaired t test			Unpaired t test			Unpaired t test			5.7	6.8	7		Unpaired t test			Unpaired t test			Unpaired t test
7	4	3.5	0		P value	0.003		P value	0.0004		P value	0.0388		5.4	7	6.9		P value	0.0003		P value	<0.0001		P value	0.0348
8	4	1	0.5		P value summary	**		P value summary	***		P value summary	*		5.8	6.3	6.9		P value summary	***		P value summary	****		P value summary	*
9	4	3.5	0		Significantly different (P < 0.05)?	Yes		Significantly different (P < 0.05)?	Yes		Significantly different (P < 0.05)?	Yes		5.8	6.8	6.5		Significantly different (P < 0.05)?	Yes		Significantly different (P < 0.05)?	Yes		Significantly different (P < 0.05)?	Yes
10	4	1.5	0.5		One- or two-tailed P value?	Two-tailed		One- or two-tailed P value?	Two-tailed		One- or two-tailed P value?	Two-tailed		5.5	5.9	7.1		One- or two-tailed P value?	Two-tailed		One- or two-tailed P value?	Two-tailed		One- or two-tailed P value?	Two-tailed
11	4	0	1.5		t, df	t=3.151, df=42		t, df	t=3.961, df=34		t, df	t=2.145, df=36		5.5	5.7	6.7		t, df	t=4.105, df=30		t, df	t=8.480, df=30		t, df	t=2.212, df=30
12	2.25	1.5	1.5											6.2	5.8	6.8
13	1	0	0		How big is the difference?			How big is the difference?			How big is the difference?			6	6.7	6.5		How big is the difference?			How big is the difference?			How big is the difference?
14	0.5	0.5	0		Mean of column A	2.333		Mean of column A	2.333		Mean of column B	1.163		5.7	7	6.9		Mean of column A	5.831		Mean of column A	5.831		Mean of column B	6.481
15	1.5	1	0		Mean of column B	1.163		Mean of column C	0.75		Mean of column C	0.5		5.5	6.8	6.5		Mean of column B	6.481		Mean of column C	6.788		Mean of column C	6.788
16	0.5	0	0		Difference between means (B - A) ± SEM	-1.171 ± 0.3715		Difference between means (C - A) ± SEM	-1.583 ± 0.3997		Difference between means (C - B) ± SEM	-0.6625 ± 0.3089		6.8	5.5	6.4		Difference between means (B - A) ± SEM	0.6500 ± 0.1584		Difference between means (C - A) ± SEM	0.9563 ± 0.1128		Difference between means (C - B) ± SEM	0.3062 ± 0.1385
17	0.5	2.5	0		95% confidence interval	-1.921 to -0.4211		95% confidence interval	-2.396 to -0.7710		95% confidence interval	-1.289 to -0.03610						95% confidence interval	0.3266 to 0.9734		95% confidence interval	0.7260 to 1.187		95% confidence interval	0.02345 to 0.5890
18	2.5	0.5	0		R squared (eta squared)	0.1912		R squared (eta squared)	0.3158		R squared (eta squared)	0.1133						R squared (eta squared)	0.3596		R squared (eta squared)	0.7056		R squared (eta squared)	0.1402
19	4	3
20	2.5	1			F test to compare variances			F test to compare variances			F test to compare variances							F test to compare variances			F test to compare variances			F test to compare variances
21	3.5				F, DFn, Dfd	1.261, 23, 19		F, DFn, Dfd	3.481, 23, 11		F, DFn, Dfd	2.987, 19, 17						F, DFn, Dfd	1.694, 15, 15		F, DFn, Dfd	2.733, 15, 15		F, DFn, Dfd	4.629, 15, 15
22	3				P value	0.613		P value	0.0358		P value	0.0276						P value	0.3183		P value	0.0605		P value	0.0052
23	3				P value summary	ns		P value summary	*		P value summary	*						P value summary	ns		P value summary	ns		P value summary	**
24	1.5				Significantly different (P < 0.05)?	No		Significantly different (P < 0.05)?	Yes		Significantly different (P < 0.05)?	Yes						Significantly different (P < 0.05)?	No		Significantly different (P < 0.05)?	No		Significantly different (P < 0.05)?	Yes
					Data analyzed			Data analyzed			Data analyzed							Data analyzed			Data analyzed			Data analyzed
					Sample size, column A	24		Sample size, column A	24		Sample size, column B	20						Sample size, column A	16		Sample size, column A	16		Sample size, column B	16
					Sample size, column B	20		Sample size, column C	18		Sample size, column C	18						Sample size, column B	16		Sample size, column C	16		Sample size, column C	16
	Fig 1d
n	CD5lo	Ly6C-	Ly6C+		Table Analyzed	IL-6									n	CD5lo	Ly6C-	Ly6C+		Table Analyzed	TNF-a									n	CD5lo	CD5hi	Ly6c		Table Analyzed	IL-1b
1	31.7526	39.2871	18.2981												1	19.3745	22.6036	3.3636												1	57.0471	51.1271	55.1635
2	34.1744	22.6036	16.9527		Two-way ANOVA	Ordinary									2	12.9163	4.3054	0		Two-way ANOVA	Ordinary									2	55.4325	47.898	50.3198		Two-way ANOVA	Ordinary
3	22.6036	27.4472	23.949		Alpha	0.05									3	6.4582	0.1345	5.6509		Alpha	0.05									3	54.8944	51.3962	53.2798		Alpha	0.05
4	43.8617	23.4108	40.3635												4	6.9963	0.9418	20.7199												4	57.5853	51.9344	53.0107
5	12.6472	35.789	29.869		Source of Variation	% of total variation	P value	P value summary	Significant?						5	16.1454	2.8254	22.8727		Source of Variation	% of total variation	P value	P value summary	Significant?						5	56.778	50.5889	53.0107		Source of Variation	% of total variation	P value	P value summary	Significant?
6	42.5162	16.9527	23.6799		Row Factor	28.73	0.7226	ns	No						6	75.3452	0.1345	3.4982		Row Factor	16.86	0.7504	ns	No						6	59.1998	52.2035	54.3562		Row Factor	25.82	0.0038	**	Yes
7	33.9053	17.2218	16.9527		Column Factor	20.23	0.0052	**	Yes						7	106.829	3.7673	4.8436		Column Factor	37.03	<0.0001	****	Yes						7	57.0471	53.2798	53.5489		Column Factor	60.05	<0.0001	****	Yes
8	28.7926	16.6836	20.1818												8	93.3742	20.1818	2.8254												8	61.3525	51.3962	52.2035
9	58.1234	18.5672	19.9127		ANOVA table	SS (Type III)	DF	MS	F (DFn, DFd)	P value					9	20.7199	44.938	3.4982		ANOVA table	SS (Type III)	DF	MS	F (DFn, DFd)	P value					9	61.0834	56.778	55.1635		ANOVA table	SS (Type III)	DF	MS	F (DFn, DFd)	P value
10	29.0617	39.5562	36.0581		Row Factor	3486	23	151.6	F (23, 29) = 0.7843	P=0.7226					10	1.6145	0.9418	13.7236		Row Factor	18575	17	1093	F (17, 34) = 0.7316	P=0.7504					10	58.6616		55.4325		Row Factor	76.89	9	8.543	F (9, 17) = 4.500	P=0.0038
11	34.4435	31.25	19.9		Column Factor	2455	2	1228	F (2, 29) = 6.351	P=0.0052					11	3.4982	0.6727	16.1454		Column Factor	40786	2	20393	F (2, 34) = 13.65	P<0.0001										Column Factor	178.8	2	89.41	F (2, 17) = 47.10	P<0.0001
12	38.749	26.2228	22.6		Residual	5605	29	193.3							12	4.3054	5.6509	38.4799		Residual	50780	34	1494												Residual	32.27	17	1.898
13	53.3	8.1938	25.6846												13	158.2	3.8	0.55
14	81.3	17.0738	28.3755		Data summary										14	120.55	9.7	8.05		Data summary															Data summary
15	67.6627	8.4629	0.5987		Number of columns (Column Factor)	3									15	166.8	5.4	1.1		Number of columns (Column Factor)	3														Number of columns (Column Factor)	3
16	25.9537	10.6156	1.7356		Number of rows (Row Factor)	24									16	118.4	10.8	7.5		Number of rows (Row Factor)	18														Number of rows (Row Factor)	10
17	21.3792	35.9101	5.5029		Number of values	55									17	149.6	2.2	0		Number of values	54														Number of values	29
18	34.8337	42.3682													18	122.7	8.6	8.6
19	33.2192				Compare column means (main column effect)															Compare column means (main column effect)															Compare column means (main column effect)
20	25.4156
					Number of families	1														Number of families	1														Number of families	1
					Number of comparisons per family	3														Number of comparisons per family	3														Number of comparisons per family	3
					Alpha	0.05														Alpha	0.05														Alpha	0.05
					Tukey's multiple comparisons test	Mean Diff.	95.00% CI of diff.	Below threshold?	Summary	Adjusted P Value										Tukey's multiple comparisons test	Mean Diff.	95.00% CI of diff.	Below threshold?	Summary	Adjusted P Value										Tukey's multiple comparisons test	Mean Diff.	95.00% CI of diff.	Below threshold?	Summary	Adjusted P Value
					CD5lo vs. Ly6C-	13.21	1.257 to 25.16	Yes	*	0.0279										CD5lo vs. Ly6C-	58.68	27.11 to 90.25	Yes	***	0.0002										CD5lo vs. Ly6C-	5.917	4.272 to 7.562	Yes	****	<0.0001
					CD5lo vs. Ly6C+	16.85	4.297 to 29.41	Yes	**	0.0068										CD5lo vs. Ly6C+	57.91	26.34 to 89.48	Yes	***	0.0002										CD5lo vs. Ly6C+	4.359	2.779 to 5.940	Yes	****	<0.0001
					Ly6C- vs. Ly6C+	3.643	-8.914 to 16.20	No	ns	0.7558										Ly6C- vs. Ly6C+	-0.768	-32.33 to 30.80	No	ns	0.998										Ly6C- vs. Ly6C+	-1.558	-3.203 to 0.08758	No	ns	0.0651
					Test details	Mean 1	Mean 2	Mean Diff.	SE of diff.	N1	N2	q	DF							Test details	Mean 1	Mean 2	Mean Diff.	SE of diff.	N1	N2	q	DF							Test details	Mean 1	Mean 2	Mean Diff.	SE of diff.	N1	N2	q	DF
					CD5lo vs. Ly6C-	36.25	23.03	13.21	4.84	20	18	3.86	29							CD5lo vs. Ly6C-	66.88	8.2	58.68	12.88	18	18	6.442	34							CD5lo vs. Ly6C-	57.91	51.99	5.917	0.6414	10	9	13.05	17
					CD5lo vs. Ly6C+	36.25	19.39	16.85	5.084	20	17	4.688	29							CD5lo vs. Ly6C+	66.88	8.968	57.91	12.88	18	18	6.358	34							CD5lo vs. Ly6C+	57.91	53.55	4.359	0.6162	10	10	10	17
					Ly6C- vs. Ly6C+	23.03	19.39	3.643	5.084	18	17	1.013	29							Ly6C- vs. Ly6C+	8.2	8.968	-0.768	12.88	18	18	0.08431	34							Ly6C- vs. Ly6C+	51.99	53.55	-1.558	0.6414	9	10	3.435	17

## Sheet: Fig2
	Fig 2b
n	CD5lo	Ly6C-	Ly6C+		Table Analyzed	mLN (donor recovery %)									n	CD5lo	Ly6C-	Ly6C+		Table Analyzed	mLN (donor recovery #)
1	5.83	12.5	15.6												1	26132.5	135709	133442
2	19.7	17.6	16.9		Two-way ANOVA	Ordinary									2	188439	135752	183555		Two-way ANOVA	Ordinary
3	18.8	17	24.5		Alpha	0.05									3	385769	207660	313827		Alpha	0.05
4	28.8	23.2	18.5												4	215227	334110	522038
5	8.38	0.36	6.54		Source of Variation	% of total variation	P value	P value summary	Significant?						5	87784.7	2236.7	85086.7		Source of Variation	% of total variation	P value	P value summary	Significant?
6	7.95	10.7	11.2		Row Factor	86.6	<0.0001	****	Yes						6	119646	118602	104198		Row Factor	58.06	0.0045	**	Yes
7	7.8	8.27	6.93		Column Factor	0.9014	0.2222	ns	No						7	39394.4	91539.1	136271		Column Factor	1.326	0.5093	ns	No
8	4.27	1.82	9.47												8	37675.3	14490.1	113034
9	2.19	2.86	1.77		ANOVA table	SS (Type III)	DF	MS	F (DFn, DFd)	P value					9	9980.46	21417.2	14158.2		ANOVA table	SS (Type III)	DF	MS	F (DFn, DFd)	P value
10	2.96	1.52	2.38		Row Factor	2526	24	105.3	F (24, 42) = 12.48	P<0.0001					10	23770.4	23183.4	19785.6		Row Factor	825264396521	24	34386016522	F (24, 42) = 2.502	P=0.0045
11	11.1	0.91	4.69		Column Factor	26.3	2	13.15	F (2, 42) = 1.559	P=0.2222					11	178643	12725.6	15182.5		Column Factor	18852608811	2	9426304405	F (2, 42) = 0.6857	P=0.5093
12	0.89	1.13	1.5		Residual	354.1	42	8.432							12	17200	9207.72	24213.2		Residual	577331167628	42	13745980182
13	1.93	0.82	0.55												13	27522.8	1127.61	8670.82
14	3.9	1.61	0.66		Data summary										14	103834	20668.5	13598.2		Data summary
15	8.84	9.77	4.76		Number of columns (Column Factor)	3									15	66100.3	119446	58760.4		Number of columns (Column Factor)	3
16	3.68	7.71	13.9		Number of rows (Row Factor)	25									16	36795.1	94724.4	236904		Number of rows (Row Factor)	25
17	5.45	5.96	10.4		Number of values	69									17	46371.1	68028.2	98989		Number of values	69
18	9.9	4.27	8.54												18	94200.3	40968.5	112281
19	10.6	9.01	9.7		Compare column means (main column effect)										19	501024	77787.2	5834.97		Compare column means (main column effect)
20	11	12	10												20	510711	453686	144581
21	17.7	17.4	18.1		Number of families	1									21	342365	227596	299424		Number of families	1
22	13.9	12.2	12		Number of comparisons per family	3									22	103991	538232	69982		Number of comparisons per family	3
23	12.7	6.94			Alpha	0.05									23	458758	10981			Alpha	0.05
24	15														24	128256
					Tukey's multiple comparisons test	Mean Diff.	95.00% CI of diff.	Below threshold?	Summary	Adjusted P Value										Tukey's multiple comparisons test	Mean Diff.	95.00% CI of diff.	Below threshold?	Summary	Adjusted P Value
					CD5lo vs. Ly6C-	1.422	-0.6581 to 3.502	No	ns	0.2321										CD5lo vs. CD5hi	37455	-46541 to 121450	No	ns	0.5295
					CD5lo vs. Ly6C+	0.2454	-1.908 to 2.399	No	ns	0.9587										CD5lo vs. Ly6c	32665	-54278 to 119609	No	ns	0.6353
					Ly6C- vs. Ly6C+	-1.177	-3.330 to 0.9765	No	ns	0.388										CD5hi vs. Ly6c	-4789	-91733 to 82154	No	ns	0.9902
					Test details	Mean 1	Mean 2	Mean Diff.	SE of diff.	N1	N2	q	DF							Test details	Mean 1	Mean 2	Mean Diff.	SE of diff.	N1	N2	q	DF
					CD5lo vs. Ly6C-	9.719	8.297	1.422	0.8563	24	23	2.349	42							CD5lo vs. CD5hi	155812	118357	37455	34573	24	23	1.532	42
					CD5lo vs. Ly6C+	9.719	9.474	0.2454	0.8863	24	22	0.3915	42							CD5lo vs. Ly6c	155812	123146	32665	35787	24	22	1.291	42
					Ly6C- vs. Ly6C+	8.297	9.474	-1.177	0.8863	23	22	1.878	42							CD5hi vs. Ly6c	118357	123146	-4789	35787	23	22	0.1893	42
	Fig 2c
n	CD5lo	Ly6C-	Ly6C+		Table Analyzed	Total donor cell_IL-17A+IFN-g-									n	CD5lo	Ly6C-	Ly6C+		Table Analyzed	Total donor cell_IL-17A+IFN-g+									n	CD5lo	Ly6C-	Ly6C+		Table Analyzed	Total donor cell_IL-17A-IFN-g+
1	2.39	4.67	0.78												1	12.8	12.4	5.5												1	40.9	56.2	54.9
2	9.86	5.46	0.99		Two-way ANOVA	Ordinary									2	20.5	24.6	7.54		Two-way ANOVA	Ordinary									2	46.9	45.9	57.7		Two-way ANOVA	Ordinary
3	11.8	6.43	0.72		Alpha	0.05									3	34.6	15.9	19.3		Alpha	0.05									3	28.3	46.3	57.3		Alpha	0.05
4	15.7	10.6	0.75												4	21.4	10.9	6.49												4	28.5	40.4	62
5	12.6	0.95	1.01		Source of Variation	% of total variation	P value	P value summary	Significant?						5	45.3	1.43	21.5		Source of Variation	% of total variation	P value	P value summary	Significant?						5	32.4	46.2	67.3		Source of Variation	% of total variation	P value	P value summary	Significant?
6	12.6	6.54	7.75		Row Factor	39.59	0.0002	***	Yes						6	32	38.8	27.8		Row Factor	54.34	<0.0001	****	Yes						6	35.3	46.8	74.8		Row Factor	31.44	0.0013	**	Yes
7	13.8	9.24	2.94		Column Factor	41.73	<0.0001	****	Yes						7	29.6	34.3	19		Column Factor	23.59	<0.0001	****	Yes						7	32.2	46.4	66.2		Column Factor	55.57	<0.0001	****	Yes
8	8.16	0.35	1.47												8	16.1	2.44	28.7												8	25.2	59.3	42.5
9	18.5	2.98	0.18		ANOVA table	SS (Type III)	DF	MS	F (DFn, DFd)	P value					9	21.7	18.4	4.15		ANOVA table	SS (Type III)	DF	MS	F (DFn, DFd)	P value					9	26.1	45.5	59		ANOVA table	SS (Type III)	DF	MS	F (DFn, DFd)	P value
10	6.15	0.5	1.62		Row Factor	729	24	30.38	F (24, 42) = 3.501	P=0.0002					10	23.2	1.49	9.05		Row Factor	3844	24	160.2	F (24, 42) = 3.797	P<0.0001					10	34.5	56.6	53		Row Factor	3983	24	165.9	F (24, 42) = 2.873	P=0.0013
11	9.54	0.54	0		Column Factor	768.6	2	384.3	F (2, 42) = 44.29	P<0.0001					11	33.6	4.35	4.26		Column Factor	1669	2	834.6	F (2, 42) = 19.78	P<0.0001					11	36.1	66.6	62.1		Column Factor	7039	2	3520	F (2, 42) = 60.92	P<0.0001
12	14.7	0	1.04		Residual	364.4	42	8.677							12	4.28	7.23	19.9		Residual	1772	42	42.19							12	46	68.9	68.1		Residual	2426	42	57.77
13	1.85	0.42	0.39												13	16.3	2.97	1.54												13	49.2	68.6	67.6
14	2.67	3.3	0.95		Data summary										14	17.9	15.6	4.98		Data summary										14	40.7	58.7	71.3		Data summary
15	5.57	6.56	1.41		Number of columns (Column Factor)	3									15	9.89	11.4	8.31		Number of columns (Column Factor)	3									15	36.2	50.6	47.2		Number of columns (Column Factor)	3
16	10.9	5.33	2.15		Number of rows (Row Factor)	25									16	15.4	9.65	7.45		Number of rows (Row Factor)	25									16	32.5	46.8	77.5		Number of rows (Row Factor)	25
17	10.7	2.95	1.14		Number of values	69									17	19.9	13.9	3.09		Number of values	69									17	40.1	45.8	67.1		Number of values	69
18	11	5.88	2.17												18	26.7	8.87	5.21												18	39.6	51.8	67.8
19	10.4	0	0.089		Compare column means (main column effect)										19	13.4	4.76	1.69		Compare column means (main column effect)										19	39.8	76.2	61.8		Compare column means (main column effect)
20	5.4	4.65	0.93												20	17	4.09	2.04												20	56.5	47.3	63.8
21	3.71	3.02	1.33		Number of families	1									21	12.6	3.27	3.94		Number of families	1									21	64.8	68.8	72.3		Number of families	1
22	22.8	14.5	10.9		Number of comparisons per family	3									22	18.3	13.6	9.78		Number of comparisons per family	3									22	28.8	49.6	51.4		Number of comparisons per family	3
23	2.81	2.9			Alpha	0.05									23	18.2	13			Alpha	0.05									23	54.3	65.2			Alpha	0.05
24	8.83														24	11.8														24	53.7
					Tukey's multiple comparisons test	Mean Diff.	95.00% CI of diff.	Below threshold?	Summary	Adjusted P Value										Tukey's multiple comparisons test	Mean Diff.	95.00% CI of diff.	Below threshold?	Summary	Adjusted P Value										Tukey's multiple comparisons test	Mean Diff.	95.00% CI of diff.	Below threshold?	Summary	Adjusted P Value
					CD5lo vs. Ly6C-	5.471	3.361 to 7.582	Yes	****	<0.0001										CD5lo vs. Ly6C-	9.014	4.361 to 13.67	Yes	****	<0.0001										CD5lo vs. Ly6C-	-15.63	-21.08 to -10.19	Yes	****	<0.0001
					CD5lo vs. Ly6C+	8.241	6.057 to 10.43	Yes	****	<0.0001										CD5lo vs. Ly6C+	11.75	6.935 to 16.57	Yes	****	<0.0001										CD5lo vs. Ly6C+	-25.2	-30.83 to -19.56	Yes	****	<0.0001
					Ly6C- vs. Ly6C+	2.77	0.5852 to 4.954	Yes	**	0.01										Ly6C- vs. Ly6C+	2.738	-2.079 to 7.555	No	ns	0.3599										Ly6C- vs. Ly6C+	-9.561	-15.20 to -3.925	Yes	***	0.0005
					Test details	Mean 1	Mean 2	Mean Diff.	SE of diff.	N1	N2	q	DF							Test details	Mean 1	Mean 2	Mean Diff.	SE of diff.	N1	N2	q	DF							Test details	Mean 1	Mean 2	Mean Diff.	SE of diff.	N1	N2	q	DF
					CD5lo vs. Ly6C-	9.686	4.215	5.471	0.8686	24	23	8.908	42							CD5lo vs. Ly6C-	21.32	12.3	9.014	1.915	24	23	6.655	42							CD5lo vs. Ly6C-	38.64	54.27	-15.63	2.241	24	23	9.865	42
					CD5lo vs. Ly6C+	9.686	1.445	8.241	0.8991	24	22	12.96	42							CD5lo vs. Ly6C+	21.32	9.565	11.75	1.983	24	22	8.383	42							CD5lo vs. Ly6C+	38.64	63.83	-25.2	2.32	24	22	15.36	42
					Ly6C- vs. Ly6C+	4.215	1.445	2.77	0.8991	23	22	4.356	42							Ly6C- vs. Ly6C+	12.3	9.565	2.738	1.983	23	22	1.953	42							Ly6C- vs. Ly6C+	54.27	63.83	-9.561	2.32	23	22	5.828	42
	Fig 2e
n	CD5lo	Ly6C-	Ly6C+		Table Analyzed	LI_donor %									n	CD5lo	Ly6C-	Ly6C+		Table Analyzed	LI_donor #
1	0.47	0.034	0.034												1	16920.2	1032.92	1322.91
2	0.11	0.033	0.03		Two-way ANOVA	Ordinary									2	3972.16	812.279	789.659		Two-way ANOVA	Ordinary
3	0.044	0.019	0.016		Alpha	0.05									3	1883.17	646.649	586.88		Alpha	0.05
4	0.21	0.028	1.25												4	8533.09	933.672	4310.68
5	3.33	6.53	2.6		Source of Variation	% of total variation	P value	P value summary	Significant?						5	19289.5	35673.4	13009.7		Source of Variation	% of total variation	P value	P value summary	Significant?
6	2.84	0.99	2.59		Row Factor	45.4	0.1207	ns	No						6	23698.7	2501.64	12460.9		Row Factor	40.13	0.0629	ns	No
7	1.06	4.87	3		Column Factor	6.163	0.2613	ns	No						7	2432.88	31154.6	21133.1		Column Factor	25.08	0.0026	**	Yes
8	7.24	1.64	0.75												8	65981.3	7262.02	25037
9	3.85	1.42	5.22		ANOVA table	SS (Type III)	DF	MS	F (DFn, DFd)	P value					9	114788	31715.1	11536.2		ANOVA table	SS (Type III)	DF	MS	F (DFn, DFd)	P value
10	1.16	6.29	0.11		Row Factor	97.91	12	8.159	F (12, 23) = 1.748	P=0.1207					10	59819.1	63215.7	3535.68		Row Factor	15364614433	12	1280384536	F (12, 23) = 2.084	P=0.0629
11	2.27	0.85	0.32		Column Factor	13.29	2	6.646	F (2, 23) = 1.424	P=0.2613					11	96869.2	18266	9646.3		Column Factor	9601140830	2	4800570415	F (2, 23) = 7.815	P=0.0026
12	10.2	1.83	0.47		Residual	107.4	23	4.668							12	129945	35591.8	14212		Residual	14127887832	23	614255993
13	1.73	1.5													13	53612.1	32000.7
					Data summary															Data summary
					Number of columns (Column Factor)	3														Number of columns (Column Factor)	3
					Number of rows (Row Factor)	13														Number of rows (Row Factor)	13
					Number of values	38														Number of values	38
					Compare column means (main column effect)															Compare column means (main column effect)
					Number of families	1														Number of families	1
					Number of comparisons per family	3														Number of comparisons per family	3
					Alpha	0.05														Alpha	0.05
					Tukey's multiple comparisons test	Mean Diff.	95.00% CI of diff.	Below threshold?	Summary	Adjusted P Value										Tukey's multiple comparisons test	Mean Diff.	95.00% CI of diff.	Below threshold?	Summary	Adjusted P Value
					CD5lo vs. Ly6C-	0.6523	-1.470 to 2.775	No	ns	0.7249										CD5lo vs. CD5hi	25918	1573 to 50263	Yes	*	0.0355
					CD5lo vs. Ly6C+	1.473	-0.7144 to 3.661	No	ns	0.2317										CD5lo vs. Ly6c	38539	13445 to 63634	Yes	**	0.0023
					Ly6C- vs. Ly6C+	0.8209	-1.367 to 3.009	No	ns	0.6213										CD5hi vs. Ly6c	12621	-12473 to 37715	No	ns	0.4316
					Test details	Mean 1	Mean 2	Mean Diff.	SE of diff.	N1	N2	q	DF							Test details	Mean 1	Mean 2	Mean Diff.	SE of diff.	N1	N2	q	DF
					CD5lo vs. Ly6C-	2.655	2.003	0.6523	0.8475	13	13	1.089	23							CD5lo vs. CD5hi	45980	20062	25918	9721	13	13	3.771	23
					CD5lo vs. Ly6C+	2.655	1.182	1.473	0.8736	13	12	2.385	23							CD5lo vs. Ly6c	45980	7441	38539	10020	13	12	5.439	23
					Ly6C- vs. Ly6C+	2.003	1.182	0.8209	0.8736	13	12	1.329	23							CD5hi vs. Ly6c	20062	7441	12621	10020	13	12	1.781	23
	Fig 2f
n	CD5lo	Ly6C-	Ly6C+		Table Analyzed	LI_Rorgt									n	CD5lo	Ly6C-	Ly6C+		Table Analyzed	LI_Rorgt #
1	30.4	15.8	23.6												1	223959	53923.6	49924.1
2	22.5	25	15		Two-way ANOVA	Ordinary									2	102056	18765.5	185114		Two-way ANOVA	Ordinary
3	12.1	15.3	17.9		Alpha	0.05									3	134852	22508.4	118828		Alpha	0.05
4	31.8	12.8	11.8												4	53781.4	108354	38589
5	28.1	12	16.7		Source of Variation	% of total variation	P value	P value summary	Significant?						5	409484	7358.36	249.954		Source of Variation	% of total variation	P value	P value summary	Significant?
6	20	10	6.9		Row Factor	29.71	0.1541	ns	No						6	78840.9	36152.5	4394.97		Row Factor	43.18	0.0334	*	Yes
7	23.7	11.9	7.32		Column Factor	36.15	0.0021	**	Yes						7	74086.8	41945.8	13997.5		Column Factor	16.25	0.0234	*	Yes
8	26.52	9.68	9.09												8	186234	190884	9346.67
9	19.23				ANOVA table	SS (Type III)	DF	MS	F (DFn, DFd)	P value					9	240842	34087.8	605.064		ANOVA table	SS (Type III)	DF	MS	F (DFn, DFd)	P value
10	21.09				Row Factor	388.5	9	43.17	F (9, 14) = 1.810	P=0.1541					10	28526.9				Row Factor	124984248954	9	13887138773	F (9, 16) = 2.831	P=0.0334
					Column Factor	472.7	2	236.4	F (2, 14) = 9.912	P=0.0021										Column Factor	47050528372	2	23525264186	F (2, 16) = 4.795	P=0.0234
					Residual	333.9	14	23.85												Residual	78499045530	16	4906190346
					Data summary															Data summary
					Number of columns (Column Factor)	3														Number of columns (Column Factor)	3
					Number of rows (Row Factor)	10														Number of rows (Row Factor)	10
					Number of values	26														Number of values	28
					Compare column means (main column effect)															Compare column means (main column effect)
					Number of families	1														Number of families	1
					Number of comparisons per family	3														Number of comparisons per family	3
					Alpha	0.05														Alpha	0.05
					Tukey's multiple comparisons test	Mean Diff.	95.00% CI of diff.	Below threshold?	Summary	Adjusted P Value										Tukey's multiple comparisons test	Mean Diff.	95.00% CI of diff.	Below threshold?	Summary	Adjusted P Value
					CD5lo vs. Ly6C-	9.42	3.118 to 15.72	Yes	**	0.0042										CD5lo vs. Ly6C-	85466	266.1 to 170667	Yes	*	0.0492
					CD5lo vs. Ly6C+	8.821	2.519 to 15.12	Yes	**	0.0068										CD5lo vs. Ly6C+	91348	6147 to 176548	Yes	*	0.0348
					Ly6C- vs. Ly6C+	-0.5987	-7.199 to 6.001	No	ns	0.9695										Ly6C- vs. Ly6C+	5881	-79319 to 91082	No	ns	0.9827
					Test details	Mean 1	Mean 2	Mean Diff.	SE of diff.	N1	N2	q	DF							Test details	Mean 1	Mean 2	Mean Diff.	SE of diff.	N1	N2	q	DF
					CD5lo vs. Ly6C-	23.54	14.12	9.42	2.408	10	8	5.533	14							CD5lo vs. Ly6C-	165266	79800	85466	33019	10	9	3.661	16
					CD5lo vs. Ly6C+	23.54	14.72	8.821	2.408	10	8	5.181	14							CD5lo vs. Ly6C+	165266	73919	91348	33019	10	9	3.912	16
					Ly6C- vs. Ly6C+	14.12	14.72	-0.5987	2.522	8	8	0.3357	14							Ly6C- vs. Ly6C+	79800	73919	5881	33019	9	9	0.2519	16
	Fig 2g
n	CD5lo	Ly6C-	Ly6C+		Table Analyzed	LI_IL-17A+IFN-g- %									n	CD5lo	Ly6C-	Ly6C+		Table Analyzed	LI_IL-17A+IFN-g- #
1	3.64	0	0												1	326.559	7.02387	0
2	1.35	1.6	0.75		Two-way ANOVA	Ordinary									2	344.387	0	0		Two-way ANOVA	Ordinary
3	0.57	0	0		Alpha	0.05									3	539.919	6.78981	0		Alpha	0.05
4	1.35	0.49	0												4	169.118	0	0
5	3.37	2.37	0.56		Source of Variation	% of total variation	P value	P value summary	Significant?						5	129.24	438.783	24.1398		Source of Variation	% of total variation	P value	P value summary	Significant?
6	7.91	0.26	0.88		Row Factor	41.88	0.0094	**	Yes						6	564.028	6.50426	57.2426		Row Factor	31.66	0.2213	ns	No
7	2.22	1.56	0.42		Column Factor	30.78	0.0001	***	Yes						7	543.305	267.93	78.5036		Column Factor	23.95	0.0056	**	Yes
8	4.36	0.82	0.27												8	1273.44	52.2865	86.6459
9	7.83	5.72	5.27		ANOVA table	SS (Type III)	DF	MS	F (DFn, DFd)	P value					9	13200.6	1160.77	1374.53		ANOVA table	SS (Type III)	DF	MS	F (DFn, DFd)	P value
10	3.51	6.04	0.59		Row Factor	142.6	12	11.88	F (12, 24) = 3.065	P=0.0094					10	5847.45	2739.72	477.114		Row Factor	149194774	12	12432898	F (12, 24) = 1.426	P=0.2213
11	9.65	3.8	3.95		Column Factor	104.8	2	52.4	F (2, 24) = 13.51	P=0.0001					11	7681.73	891.381	309.018		Column Factor	112877153	2	56438577	F (2, 24) = 6.474	P=0.0056
12	11.3	1.83	1.1		Residual	93.06	24	3.877							12	16113.2	847.085	98.7138		Residual	209235541	24	8718148
13	8.72	1.34	2.92												13	5066.35	262.406	766.024
					Data summary															Data summary
					Number of columns (Column Factor)	3														Number of columns (Column Factor)	3
					Number of rows (Row Factor)	13														Number of rows (Row Factor)	13
					Number of values	39														Number of values	39
					Compare column means (main column effect)															Compare column means (main column effect)
					Number of families	1														Number of families	1
					Number of comparisons per family	3														Number of comparisons per family	3
					Alpha	0.05														Alpha	0.05
					Tukey's multiple comparisons test	Mean Diff.	95.00% CI of diff.	Below threshold?	Summary	Adjusted P Value										Tukey's multiple comparisons test	Mean Diff.	95.00% CI of diff.	Below threshold?	Summary	Adjusted P Value
					CD5lo vs. Ly6C-	3.073	1.144 to 5.002	Yes	**	0.0016										CD5lo vs. Ly6C-	3471	578.5 to 6363	Yes	*	0.0166
					CD5lo vs. Ly6C+	3.775	1.846 to 5.703	Yes	***	0.0002										CD5lo vs. Ly6C+	3733	840.7 to 6625	Yes	**	0.0098
					Ly6C- vs. Ly6C+	0.7015	-1.227 to 2.630	No	ns	0.6404										Ly6C- vs. Ly6C+	262.2	-2630 to 3154	No	ns	0.9722
					Test details	Mean 1	Mean 2	Mean Diff.	SE of diff.	N1	N2	q	DF							Test details	Mean 1	Mean 2	Mean Diff.	SE of diff.	N1	N2	q	DF
					CD5lo vs. Ly6C-	5.06	1.987	3.073	0.7723	13	13	5.627	24							CD5lo vs. Ly6C-	3985	513.9	3471	1158	13	13	4.238	24
					CD5lo vs. Ly6C+	5.06	1.285	3.775	0.7723	13	13	6.912	24							CD5lo vs. Ly6C+	3985	251.7	3733	1158	13	13	4.558	24
					Ly6C- vs. Ly6C+	1.987	1.285	0.7015	0.7723	13	13	1.285	24							Ly6C- vs. Ly6C+	513.9	251.7	262.2	1158	13	13	0.3202	24
	Fig 2h
n	CD5lo	Ly6C-	Ly6C+		Table Analyzed	LI_IL-17A+IFN-g+ %									n	CD5lo	Ly6C-	Ly6C+		Table Analyzed	LI_IL-17A+IFN-g+ #
1	15.77	6.25	1.15												1	2668.31	64.5576	15.2135
2	10.8	1.73	0		Two-way ANOVA	Ordinary									2	68.7184	87.7261	0		Two-way ANOVA	Ordinary
3	15.55	4.47	0.75		Alpha	0.05									3	84.1776	100.554	4.4016		Alpha	0.05
4	5.2	1.05	0.14												4	443.721	9.80356	6.03496
5	4.9	2.08	0.49		Source of Variation	% of total variation	P value	P value summary	Significant?						5	945.187	742.007	63.7474		Source of Variation	% of total variation	P value	P value summary	Significant?
6	7.64	0.25	0.05		Row Factor	28.49	0.0024	**	Yes						6	1810.58	6.25409	6.23045		Row Factor	40.14	0.0384	*	Yes
7	6.22	1.12	0.09		Column Factor	60.12	<0.0001	****	Yes						7	151.325	348.932	19.0198		Column Factor	28.81	0.0007	***	Yes
8	16.37	0.62	1.29												8	10801.1	45.0245	322.977
9	5.63	2.37	4.14		ANOVA table	SS (Type III)	DF	MS	F (DFn, DFd)	P value					9	6462.54	3279.34	477.598		ANOVA table	SS (Type III)	DF	MS	F (DFn, DFd)	P value
10	23.62	8.4	0.42		Row Factor	375.6	12	31.3	F (12, 23) = 3.930	P=0.0024					10	14129.3	7933.56	284.976		Row Factor	201879439	12	16823287	F (12, 23) = 2.342	P=0.0384
11	10.34	8.06	0.46		Column Factor	792.7	2	396.4	F (2, 23) = 49.77	P<0.0001					11	2295.8	76.7172	44.373		Column Factor	144924465	2	72462233	F (2, 23) = 10.09	P=0.0007
12	12.55	3.98	4.9		Residual	183.2	23	7.964							12	10915.4	1416.55	696.386		Residual	165208280	23	7182969
13	17.45	9.58													13	9355.32	3065.67
					Data summary															Data summary
					Number of columns (Column Factor)	3														Number of columns (Column Factor)	3
					Number of rows (Row Factor)	13														Number of rows (Row Factor)	13
					Number of values	38														Number of values	38
					Compare column means (main column effect)															Compare column means (main column effect)
					Number of families	1														Number of families	1
					Number of comparisons per family	3														Number of comparisons per family	3
					Alpha	0.05														Alpha	0.05
					Tukey's multiple comparisons test	Mean Diff.	95.00% CI of diff.	Below threshold?	Summary	Adjusted P Value										Tukey's multiple comparisons test	Mean Diff.	95.00% CI of diff.	Below threshold?	Summary	Adjusted P Value
					CD5lo vs. Ly6C-	7.852	5.080 to 10.62	Yes	****	<0.0001										CD5lo vs. Ly6C-	3304	671.6 to 5937	Yes	*	0.0122
					CD5lo vs. Ly6C+	10.93	8.068 to 13.78	Yes	****	<0.0001										CD5lo vs. Ly6C+	4693	1979 to 7406	Yes	***	0.0007
					Ly6C- vs. Ly6C+	3.073	0.2160 to 5.931	Yes	*	0.0334										Ly6C- vs. Ly6C+	1388	-1325 to 4102	No	ns	0.4196
					Test details	Mean 1	Mean 2	Mean Diff.	SE of diff.	N1	N2	q	DF							Test details	Mean 1	Mean 2	Mean Diff.	SE of diff.	N1	N2	q	DF
					CD5lo vs. Ly6C-	11.7	3.843	7.852	1.107	13	13	10.03	23							CD5lo vs. Ly6C-	4625	1321	3304	1051	13	13	4.445	23
					CD5lo vs. Ly6C+	11.7	0.7696	10.93	1.141	13	12	13.54	23							CD5lo vs. Ly6C+	4625	-67.14	4693	1084	13	12	6.125	23
					Ly6C- vs. Ly6C+	3.843	0.7696	3.073	1.141	13	12	3.809	23							Ly6C- vs. Ly6C+	1321	-67.14	1388	1084	13	12	1.812	23
	Fig 2i
n	CD5lo	Ly6C-	Ly6C+		Table Analyzed	LI_IL-17A-IFN-g+ %									n	CD5lo	Ly6C-	Ly6C+		Table Analyzed	LI_IL-17A-IFN-g+ #
1	34.7	24	56.6												1	5871.29	247.901	748.767
2	23.5	59.2	59.4		Two-way ANOVA	Ordinary									2	933.458	480.869	469.057		Two-way ANOVA	Ordinary
3	33.7	44.2	60		Alpha	0.05									3	634.628	285.819	352.128		Alpha	0.05
4	47.7	42	26.6												4	4070.28	392.142	1146.64
5	23.6	42.5	37.8		Source of Variation	% of total variation	P value	P value summary	Significant?						5	4552.33	15161.2	4917.66		Source of Variation	% of total variation	P value	P value summary	Significant?
6	27.7	31.2	35.9		Row Factor	41.99	0.1932	ns	No						6	6564.53	780.511	4473.46		Row Factor	38.35	0.087	ns	No
7	40.9	48.2	36.5		Column Factor	5.395	0.3313	ns	No						7	995.047	15016.5	7713.6		Column Factor	25.42	0.0029	**	Yes
8	39.6	39.1	29.2												8	26128.6	2839.45	7310.8
9	33	38.1	30.2		ANOVA table	SS (Type III)	DF	MS	F (DFn, DFd)	P value					9	37879.9	12083.5	3483.93		ANOVA table	SS (Type III)	DF	MS	F (DFn, DFd)	P value
10	36	19.8	22.5		Row Factor	1746	12	145.5	F (12, 23) = 1.504	P=0.1932					10	21534.9	12516.7	795.528		Row Factor	1384536261	12	115378022	F (12, 23) = 1.916	P=0.0870
11	31.3	26.9	32.9		Column Factor	224.3	2	112.2	F (2, 23) = 1.160	P=0.3313					11	30320.1	4913.56	3173.63		Column Factor	917740580	2	458870290	F (2, 23) = 7.622	P=0.0029
12	25.1	38	24.5		Residual	2225	23	96.74							12	32616.2	13524.9	3481.93		Residual	1384689425	23	60203888
13	30.3	32.9													13	16244.5	10528.2
					Data summary															Data summary
					Number of columns (Column Factor)	3														Number of columns (Column Factor)	3
					Number of rows (Row Factor)	13														Number of rows (Row Factor)	13
					Number of values	38														Number of values	38
					Compare column means (main column effect)															Compare column means (main column effect)
					Number of families	1														Number of families	1
					Number of comparisons per family	3														Number of comparisons per family	3
					Alpha	0.05														Alpha	0.05
					Tukey's multiple comparisons test	Mean Diff.	95.00% CI of diff.	Below threshold?	Summary	Adjusted P Value										Tukey's multiple comparisons test	Mean Diff.	95.00% CI of diff.	Below threshold?	Summary	Adjusted P Value
					CD5lo vs. Ly6C-	-4.538	-14.20 to 5.123	No	ns	0.4787										CD5lo vs. Ly6C-	7660	37.93 to 15281	Yes	*	0.0487
					CD5lo vs. Ly6C+	-5.632	-15.59 to 4.327	No	ns	0.3493										CD5lo vs. Ly6C+	12018	4162 to 19874	Yes	**	0.0024
					Ly6C- vs. Ly6C+	-1.093	-11.05 to 8.865	No	ns	0.9593										Ly6C- vs. Ly6C+	4359	-3498 to 12215	No	ns	0.3628
					Test details	Mean 1	Mean 2	Mean Diff.	SE of diff.	N1	N2	q	DF							Test details	Mean 1	Mean 2	Mean Diff.	SE of diff.	N1	N2	q	DF
					CD5lo vs. Ly6C-	32.85	37.39	-4.538	3.858	13	13	1.664	23							CD5lo vs. Ly6C-	14488	6829	7660	3043	13	13	3.559	23
					CD5lo vs. Ly6C+	32.85	38.49	-5.632	3.977	13	12	2.003	23							CD5lo vs. Ly6C+	14488	2470	12018	3137	13	12	5.418	23
					Ly6C- vs. Ly6C+	37.39	38.49	-1.093	3.977	13	12	0.3888	23							Ly6C- vs. Ly6C+	6829	2470	4359	3137	13	12	1.965	23

## Sheet: Fig3
	Fig 3a
n	CD5lo	Ly6C-	Ly6C+		Table Analyzed	CCR5									n	CD5lo	Ly6C-	Ly6C+		Table Analyzed	CCR6									n	CD5lo	Ly6C-	Ly6C+		Table Analyzed	GPR15
1	619	560	664												1	232	183	176												1	850	691	785
2	653	480	408		Two-way ANOVA	Ordinary									2	190	193	162		Two-way ANOVA	Ordinary									2	765	695	683		Two-way ANOVA	Ordinary
3	618	523	335		Alpha	0.05									3	187	153	154		Alpha	0.05									3	755	715	556		Alpha	0.05
4	493	525	235												4	223	174	174												4	860	747	708
5	642	451	357		Source of Variation	% of total variation	P value	P value summary	Significant?						5	186	170	177		Source of Variation	% of total variation	P value	P value summary	Significant?						5	819	708	769		Source of Variation	% of total variation	P value	P value summary	Significant?
6	683	413	400		Row Factor	27.45	0.1137	ns	No											Row Factor	27.2	0.1175	ns	No						6	853	606	716		Row Factor	21.26	0.27	ns	No
7	630	341	376		Column Factor	60.48	0.0004	***	Yes											Column Factor	51.79	0.0069	**	Yes											Column Factor	50.62	0.0058	**	Yes
					ANOVA table	SS (Type III)	DF	MS	F (DFn, DFd)	P value										ANOVA table	SS (Type III)	DF	MS	F (DFn, DFd)	P value										ANOVA table	SS (Type III)	DF	MS	F (DFn, DFd)	P value
					Row Factor	93526	7	13361	F (7, 11) = 2.224	P=0.1137										Row Factor	1840	4	460.1	F (4, 8) = 2.589	P=0.1175										Row Factor	23791	5	4758	F (5, 10) = 1.512	P=0.2700
					Column Factor	206078	2	103039	F (2, 11) = 17.15	P=0.0004										Column Factor	3503	2	1752	F (2, 8) = 9.859	P=0.0069										Column Factor	56658	2	28329	F (2, 10) = 9.000	P=0.0058
					Residual	66079	11	6007												Residual	1421	8	177.7												Residual	31477	10	3148
					Data summary															Data summary															Data summary
					Number of columns (Column Factor)	3														Number of columns (Column Factor)	3														Number of columns (Column Factor)	3
					Number of rows (Row Factor)	8														Number of rows (Row Factor)	5														Number of rows (Row Factor)	6
					Number of values	21														Number of values	15														Number of values	18
					Compare column means (main column effect)															Compare column means (main column effect)															Compare column means (main column effect)
					Number of families	1														Number of families	1														Number of families	1
					Number of comparisons per family	3														Number of comparisons per family	3														Number of comparisons per family	3
					Alpha	0.05														Alpha	0.05														Alpha	0.05
					Tukey's multiple comparisons test	Mean Diff.	95.00% CI of diff.	Below threshold?	Summary	Adjusted P Value										Tukey's multiple comparisons test	Mean Diff.	95.00% CI of diff.	Below threshold?	Summary	Adjusted P Value										Tukey's multiple comparisons test	Mean Diff.	95.00% CI of diff.	Below threshold?	Summary	Adjusted P Value
					CD5lo vs. Ly6C-	179.2	60.49 to 297.8	Yes	**	0.0048										CD5lo vs. Ly6C-	29	4.911 to 53.09	Yes	*	0.0214										CD5lo vs. Ly6C-	123.3	34.54 to 212.1	Yes	**	0.0088
					CD5lo vs. Ly6C+	253.2	134.5 to 371.8	Yes	***	0.0003										CD5lo vs. Ly6C+	35	10.91 to 59.09	Yes	**	0.008										CD5lo vs. Ly6C+	114.2	25.37 to 203.0	Yes	*	0.0139
					Ly6C- vs. Ly6C+	74	-37.89 to 185.9	No	ns	0.219										Ly6C- vs. Ly6C+	6	-18.09 to 30.09	No	ns	0.7637										Ly6C- vs. Ly6C+	-9.167	-97.96 to 79.63	No	ns	0.957
					Test details	Mean 1	Mean 2	Mean Diff.	SE of diff.	N1	N2	q	DF							Test details	Mean 1	Mean 2	Mean Diff.	SE of diff.	N1	N2	q	DF							Test details	Mean 1	Mean 2	Mean Diff.	SE of diff.	N1	N2	q	DF
					CD5lo vs. Ly6C-	645.8	466.6	179.2	43.94	7	7	5.766	11							CD5lo vs. Ly6C-	203.6	174.6	29	8.43	5	5	4.865	8							CD5lo vs. Ly6C-	817	693.7	123.3	32.39	6	6	5.385	10
					CD5lo vs. Ly6C+	645.8	392.6	253.2	43.94	7	7	8.148	11							CD5lo vs. Ly6C+	203.6	168.6	35	8.43	5	5	5.872	8							CD5lo vs. Ly6C+	817	702.8	114.2	32.39	6	6	4.984	10
					Ly6C- vs. Ly6C+	466.6	392.6	74	41.43	7	7	2.526	11							Ly6C- vs. Ly6C+	174.6	168.6	6	8.43	5	5	1.007	8							Ly6C- vs. Ly6C+	693.7	702.8	-9.167	32.39	6	6	0.4002	10
	Fig 3c
	WT										CCR6-/-
n	1	2	3	4	5	6	7	8	9	10	1	2	3	4	5	6	7	8	9	10
CD5lo	4	2.5	3.5	3.25		3	2	3	3		1.5	0	0	1.75		3.5	0.5	0	0.5
Ly6C-	1	2	3	2.25		0.5	3.5	1	0.5		0	1	1	0		1	0.5	1.5	0
Ly6C+	0	1	0.5	0	2	0	0.5	0	0	0.5	0	0	0	1	0	0.5	1	0	1.5	0.5
	Table Analyzed	WT vs CCR6		Table Analyzed	WT vs CCR6		Table Analyzed	WT vs CCR6		Table Analyzed	WT vs CCR6		Table Analyzed	WT vs CCR6		Table Analyzed	WT vs CCR6		Table Analyzed	WT vs CCR6		Table Analyzed	WT vs CCR6		Table Analyzed	WT vs CCR6		Table Analyzed	WT vs CCR6
	Column B	WT_Ly6C-		Column C	WT_Ly6C+		Column C	WT_Ly6C+		Column E	CCR6_Ly6C-		Column D	CCR6_CD5lo		Column D	CCR6_CD5lo		Column E	CCR6_Ly6C-		Column D	CCR6_CD5lo		Column E	CCR6_Ly6C-		Column F	CCR6_Ly6C+
	vs.	vs.		vs.	vs.		vs.	vs.		vs.	vs.		vs.	vs.		vs.	vs.		vs.	vs.		vs.	vs.		vs.	vs.		vs.	vs.
	Column A	WT_CD5lo		Column B	WT_Ly6C-		Column A	WT_CD5lo		Column D	CCR6_CD5lo		Column C	WT_Ly6C+		Column A	WT_CD5lo		Column A	WT_CD5lo		Column B	WT_Ly6C-		Column B	WT_Ly6C-		Column B	WT_Ly6C-
	Unpaired t test			Unpaired t test			Unpaired t test			Unpaired t test			Unpaired t test			Unpaired t test			Unpaired t test			Unpaired t test			Unpaired t test			Unpaired t test
	P value	0.0124		P value	0.0089		P value	<0.0001		P value	0.4861		P value	0.264		P value	0.0008		P value	<0.0001		P value	0.2271		P value	0.0304		P value	0.0069
	P value summary	*		P value summary	**		P value summary	****		P value summary	ns		P value summary	ns		P value summary	***		P value summary	****		P value summary	ns		P value summary	*		P value summary	**
	Significantly different (P < 0.05)?	Yes		Significantly different (P < 0.05)?	Yes		Significantly different (P < 0.05)?	Yes		Significantly different (P < 0.05)?	No		Significantly different (P < 0.05)?	No		Significantly different (P < 0.05)?	Yes		Significantly different (P < 0.05)?	Yes		Significantly different (P < 0.05)?	No		Significantly different (P < 0.05)?	Yes		Significantly different (P < 0.05)?	Yes
	One- or two-tailed P value?	Two-tailed		One- or two-tailed P value?	Two-tailed		One- or two-tailed P value?	Two-tailed		One- or two-tailed P value?	Two-tailed		One- or two-tailed P value?	Two-tailed		One- or two-tailed P value?	Two-tailed		One- or two-tailed P value?	Two-tailed		One- or two-tailed P value?	Two-tailed		One- or two-tailed P value?	Two-tailed		One- or two-tailed P value?	Two-tailed
	t, df	t=2.867, df=14		t, df	t=2.978, df=16		t, df	t=8.686, df=16		t, df	t=0.7154, df=14		t, df	t=1.158, df=16		t, df	t=4.263, df=14		t, df	t=8.110, df=14		t, df	t=1.263, df=14		t, df	t=2.408, df=14		t, df	t=3.101, df=16
	How big is the difference?			How big is the difference?			How big is the difference?			How big is the difference?			How big is the difference?			How big is the difference?			How big is the difference?			How big is the difference?			How big is the difference?			How big is the difference?
	Mean of column A	3.031		Mean of column B	1.719		Mean of column A	3.031		Mean of column D	0.9688		Mean of column C	0.45		Mean of column A	3.031		Mean of column A	3.031		Mean of column B	1.719		Mean of column B	1.719		Mean of column B	1.719
	Mean of column B	1.719		Mean of column C	0.45		Mean of column C	0.45		Mean of column E	0.625		Mean of column D	0.9688		Mean of column D	0.9688		Mean of column E	0.625		Mean of column D	0.9688		Mean of column E	0.625		Mean of column F	0.45
	Difference between means (B - A) ± SEM	-1.313 ± 0.4578		Difference between means (C - B) ± SEM	-1.269 ± 0.4260		Difference between means (C - A) ± SEM	-2.581 ± 0.2972		Difference between means (E - D) ± SEM	-0.3438 ± 0.4805		Difference between means (D - C) ± SEM	0.5188 ± 0.4481		Difference between means (D - A) ± SEM	-2.063 ± 0.4838		Difference between means (E - A) ± SEM	-2.406 ± 0.2967		Difference between means (D - B) ± SEM	-0.7500 ± 0.5936		Difference between means (E - B) ± SEM	-1.094 ± 0.4542		Difference between means (F - B) ± SEM	-1.269 ± 0.4092
	95% confidence interval	-2.294 to -0.3307		95% confidence interval	-2.172 to -0.3657		95% confidence interval	-3.211 to -1.951		95% confidence interval	-1.374 to 0.6868		95% confidence interval	-0.4312 to 1.469		95% confidence interval	-3.100 to -1.025		95% confidence interval	-3.043 to -1.770		95% confidence interval	-2.023 to 0.5232		95% confidence interval	-2.068 to -0.1195		95% confidence interval	-2.136 to -0.4014
	R squared (eta squared)	0.37		R squared (eta squared)	0.3567		R squared (eta squared)	0.825		R squared (eta squared)	0.03527		R squared (eta squared)	0.07728		R squared (eta squared)	0.5648		R squared (eta squared)	0.8245		R squared (eta squared)	0.1023		R squared (eta squared)	0.2929		R squared (eta squared)	0.3754
	F test to compare variances			F test to compare variances			F test to compare variances			F test to compare variances			F test to compare variances			F test to compare variances			F test to compare variances			F test to compare variances			F test to compare variances			F test to compare variances
	F, DFn, Dfd	3.593, 7, 7		F, DFn, Dfd	3.168, 7, 9		F, DFn, Dfd	1.134, 9, 7		F, DFn, Dfd	4.444, 7, 7		F, DFn, Dfd	3.643, 7, 9		F, DFn, Dfd	4.131, 7, 7		F, DFn, Dfd	1.076, 7, 7		F, DFn, Dfd	1.150, 7, 7		F, DFn, Dfd	3.865, 7, 7		F, DFn, Dfd	4.331, 7, 9
	P value	0.1133		P value	0.1109		P value	0.8883		P value	0.0675		P value	0.0756		P value	0.0809		P value	0.9258		P value	0.8586		P value	0.0952		P value	0.0455
	P value summary	ns		P value summary	ns		P value summary	ns		P value summary	ns		P value summary	ns		P value summary	ns		P value summary	ns		P value summary	ns		P value summary	ns		P value summary	*
	Significantly different (P < 0.05)?	No		Significantly different (P < 0.05)?	No		Significantly different (P < 0.05)?	No		Significantly different (P < 0.05)?	No		Significantly different (P < 0.05)?	No		Significantly different (P < 0.05)?	No		Significantly different (P < 0.05)?	No		Significantly different (P < 0.05)?	No		Significantly different (P < 0.05)?	No		Significantly different (P < 0.05)?	Yes
	Data analyzed			Data analyzed			Data analyzed			Data analyzed			Data analyzed			Data analyzed			Data analyzed			Data analyzed			Data analyzed			Data analyzed
	Sample size, column A	8		Sample size, column B	8		Sample size, column A	8		Sample size, column D	8		Sample size, column C	10		Sample size, column A	8		Sample size, column A	8		Sample size, column B	8		Sample size, column B	8		Sample size, column B	8
	Sample size, column B	8		Sample size, column C	10		Sample size, column C	10		Sample size, column E	8		Sample size, column D	8		Sample size, column D	8		Sample size, column E	8		Sample size, column D	8		Sample size, column E	8		Sample size, column F	10
	Fig 3d												Fig 3e
	WT					CCR6-/-							WT					CCR6-/-							WT					CCR6-/-
n	1	2	3	4	5	1	2	3	4	5		n	1	2	3	4	5	1	2	3	4	5		n	1	2	3	4	5	1	2	3	4	5
CD5lo	1.85292e+06	500574	578586	1.9546e+06	1.15145e+06	297532	271016	831095	134283			CD5lo	22	21.4	21.6	20.8	21.3	22.2	22	11.1	22.3			CD5lo	407643	107123	124975	406557	245259	77228.1	97041.2	31746	55308.5
Ly6C-	467991	953590	511044	1.12599e+06		765484	244473	194248	332877			Ly6C-	10.7	5.4	3.54	3.62		4.24	1.25	1.86	3.91			Ly6C-	80279.1	9785.03	22219.1	20661.6		39094.5	3828.57	1002.7	9452
Ly6C+	750272	181204	627659	570764		457428	93226.5	123391	338834	267574		Ly6C+	4.68	1.35	3.57	1.53		4.75	4.23	5.72	2.06	1.4		Ly6C+	21902	12873.5	18244.3	17227.7		24108.9	3183.9	3759.93	13377.7	3647.64
	Table Analyzed	LI_donor recovery											Table Analyzed	LI_IL-17A %											Table Analyzed	LI_IL-17A #
	Two-way ANOVA	Ordinary											Two-way ANOVA	Ordinary											Two-way ANOVA	Ordinary
	Alpha	0.05											Alpha	0.05											Alpha	0.05
	Source of Variation	% of total variation	P value	P value summary	Significant?								Source of Variation	% of total variation	P value	P value summary	Significant?								Source of Variation	% of total variation	P value	P value summary	Significant?
	Interaction	6.337	0.304	ns	No								Interaction	0.933	0.3483	ns	No								Interaction	14.84	0.016	*	Yes
	Row Factor	12.19	0.1133	ns	No								Row Factor	88.19	<0.0001	****	Yes								Row Factor	38.07	0.0002	***	Yes
	Column Factor	26.6	0.0039	**	Yes								Column Factor	0.6742	0.2194	ns	No								Column Factor	11	0.0122	*	Yes
	ANOVA table	SS (Type III)	DF	MS	F (DFn, DFd)	P value							ANOVA table	SS (Type III)	DF	MS	F (DFn, DFd)	P value							ANOVA table	SS (Type III)	DF	MS	F (DFn, DFd)	P value
	Interaction	373186430474	2	186593215237	F (2, 20) = 1.265	P=0.3040							Interaction	17.19	2	8.596	F (2, 20) = 1.112	P=0.3483							Interaction	46995912776	2	23497956388	F (2, 20) = 5.119	P=0.0160
	Row Factor	717946462792	2	358973231396	F (2, 20) = 2.433	P=0.1133							Row Factor	1625	2	812.5	F (2, 20) = 105.1	P<0.0001							Row Factor	120549328362	2	60274664181	F (2, 20) = 13.13	P=0.0002
	Column Factor	1566502614581	1	1566502614581	F (1, 20) = 10.62	P=0.0039							Column Factor	12.42	1	12.42	F (1, 20) = 1.608	P=0.2194							Column Factor	34829072702	1	34829072702	F (1, 20) = 7.588	P=0.0122
	Residual	2950843586664	20	147542179333									Residual	154.5	20	7.727									Residual	91799437901	20	4589971895
	Difference between column means												Difference between column means												Difference between column means
	Predicted (LS) mean of WT	834918											Predicted (LS) mean of WT	10.01											Predicted (LS) mean of WT	103036
	Predicted (LS) mean of CCR6-/-	341281											Predicted (LS) mean of CCR6-/-	8.616											Predicted (LS) mean of CCR6-/-	29430
	Difference between predicted means	493638											Difference between predicted means	1.39											Difference between predicted means	73606
	SE of difference	151496											SE of difference	1.096											SE of difference	26721
	95% CI of difference	177623 to 809653											95% CI of difference	-0.8968 to 3.677											95% CI of difference	17868 to 129344
	Data summary												Data summary												Data summary
	Number of columns (Column Factor)	2											Number of columns (Column Factor)	2											Number of columns (Column Factor)	2
	Number of rows (Row Factor)	3											Number of rows (Row Factor)	3											Number of rows (Row Factor)	3
	Number of values	26											Number of values	26											Number of values	26
	Compare cell means regardless of rows and columns												Compare cell means regardless of rows and columns												Compare cell means regardless of rows and columns
	Number of families	1											Number of families	1											Number of families	1
	Number of comparisons per family	15											Number of comparisons per family	15											Number of comparisons per family	15
	Alpha	0.05											Alpha	0.05											Alpha	0.05
	Tukey's multiple comparisons test	Predicted (LS) mean diff.	95.00% CI of diff.	Below threshold?	Summary	Adjusted P Value							Tukey's multiple comparisons test	Predicted (LS) mean diff.	95.00% CI of diff.	Below threshold?	Summary	Adjusted P Value							Tukey's multiple comparisons test	Predicted (LS) mean diff.	95.00% CI of diff.	Below threshold?	Summary	Adjusted P Value
	CD5lo:WT vs. CD5lo:CCR6-/-	824145	14221 to 1634069	Yes	*	0.0446							CD5lo:WT vs. CD5lo:CCR6-/-	2.02	-3.841 to 7.881	No	ns	0.8823							CD5lo:WT vs. CD5lo:CCR6-/-	192980	50127 to 335834	Yes	**	0.0046
	CD5lo:WT vs. Ly6C-:WT	442972	-366952 to 1252896	No	ns	0.5357							CD5lo:WT vs. Ly6C-:WT	15.61	9.744 to 21.47	Yes	****	<0.0001							CD5lo:WT vs. Ly6C-:WT	225075	82221 to 367929	Yes	***	0.0009
	CD5lo:WT vs. Ly6C-:CCR6-/-	823356	13432 to 1633280	Yes	*	0.0449							CD5lo:WT vs. Ly6C-:CCR6-/-	18.61	12.74 to 24.47	Yes	****	<0.0001							CD5lo:WT vs. Ly6C-:CCR6-/-	244967	102113 to 387820	Yes	***	0.0004
	CD5lo:WT vs. Ly6C+:WT	675152	-134772 to 1485076	No	ns	0.138							CD5lo:WT vs. Ly6C+:WT	18.64	12.78 to 24.50	Yes	****	<0.0001							CD5lo:WT vs. Ly6C+:WT	240749	97896 to 383603	Yes	***	0.0004
	CD5lo:WT vs. Ly6C+:CCR6-/-	951536	187932 to 1715139	Yes	**	0.0095							CD5lo:WT vs. Ly6C+:CCR6-/-	17.79	12.26 to 23.31	Yes	****	<0.0001							CD5lo:WT vs. Ly6C+:CCR6-/-	248696	114012 to 383379	Yes	***	0.0001
	CD5lo:CCR6-/- vs. Ly6C-:WT	-381173	-1234908 to 472562	No	ns	0.7247							CD5lo:CCR6-/- vs. Ly6C-:WT	13.59	7.406 to 19.76	Yes	****	<0.0001							CD5lo:CCR6-/- vs. Ly6C-:WT	32095	-118486 to 182676	No	ns	0.9833
	CD5lo:CCR6-/- vs. Ly6C-:CCR6-/-	-789	-854524 to 852946	No	ns	>0.9999							CD5lo:CCR6-/- vs. Ly6C-:CCR6-/-	16.59	10.41 to 22.76	Yes	****	<0.0001							CD5lo:CCR6-/- vs. Ly6C-:CCR6-/-	51986	-98594 to 202567	No	ns	0.8816
	CD5lo:CCR6-/- vs. Ly6C+:WT	-148994	-1002728 to 704741	No	ns	0.9932							CD5lo:CCR6-/- vs. Ly6C+:WT	16.62	10.44 to 22.80	Yes	****	<0.0001							CD5lo:CCR6-/- vs. Ly6C+:WT	47769	-102812 to 198350	No	ns	0.9135
	CD5lo:CCR6-/- vs. Ly6C+:CCR6-/-	127391	-682533 to 937314	No	ns	0.9958							CD5lo:CCR6-/- vs. Ly6C+:CCR6-/-	15.77	9.907 to 21.63	Yes	****	<0.0001							CD5lo:CCR6-/- vs. Ly6C+:CCR6-/-	55715	-87138 to 198569	No	ns	0.8193
	Ly6C-:WT vs. Ly6C-:CCR6-/-	380384	-473351 to 1234119	No	ns	0.7263							Ly6C-:WT vs. Ly6C-:CCR6-/-	3	-3.179 to 9.179	No	ns	0.6525							Ly6C-:WT vs. Ly6C-:CCR6-/-	19892	-130689 to 170473	No	ns	0.9982
	Ly6C-:WT vs. Ly6C+:WT	232179	-621555 to 1085914	No	ns	0.9529							Ly6C-:WT vs. Ly6C+:WT	3.033	-3.146 to 9.211	No	ns	0.6425							Ly6C-:WT vs. Ly6C+:WT	15674	-134907 to 166255	No	ns	0.9994
	Ly6C-:WT vs. Ly6C+:CCR6-/-	508563	-301361 to 1318487	No	ns	0.3903							Ly6C-:WT vs. Ly6C+:CCR6-/-	2.183	-3.678 to 8.044	No	ns	0.8453							Ly6C-:WT vs. Ly6C+:CCR6-/-	23621	-119233 to 166474	No	ns	0.9947
	Ly6C-:CCR6-/- vs. Ly6C+:WT	-148205	-1001939 to 705530	No	ns	0.9934							Ly6C-:CCR6-/- vs. Ly6C+:WT	0.0325	-6.146 to 6.211	No	ns	>0.9999							Ly6C-:CCR6-/- vs. Ly6C+:WT	-4217	-154798 to 146364	No	ns	>0.9999
	Ly6C-:CCR6-/- vs. Ly6C+:CCR6-/-	128180	-681744 to 938103	No	ns	0.9957							Ly6C-:CCR6-/- vs. Ly6C+:CCR6-/-	-0.817	-6.678 to 5.044	No	ns	0.9976							Ly6C-:CCR6-/- vs. Ly6C+:CCR6-/-	3729	-139125 to 146582	No	ns	>0.9999
	Ly6C+:WT vs. Ly6C+:CCR6-/-	276384	-533540 to 1086308	No	ns	0.8865							Ly6C+:WT vs. Ly6C+:CCR6-/-	-0.8495	-6.711 to 5.012	No	ns	0.9972							Ly6C+:WT vs. Ly6C+:CCR6-/-	7946	-134907 to 150800	No	ns	>0.9999
	Test details	Predicted (LS) mean 1	Predicted (LS) mean 2	Predicted (LS) mean diff.	SE of diff.	N1	N2	q	DF				Test details	Predicted (LS) mean 1	Predicted (LS) mean 2	Predicted (LS) mean diff.	SE of diff.	N1	N2	q	DF				Test details	Predicted (LS) mean 1	Predicted (LS) mean 2	Predicted (LS) mean diff.	SE of diff.	N1	N2	q	DF
	CD5lo:WT vs. CD5lo:CCR6-/-	1207626	383481	824145	257670	5	4	4.523	20				CD5lo:WT vs. CD5lo:CCR6-/-	21.42	19.4	2.02	1.865	5	4	1.532	20				CD5lo:WT vs. CD5lo:CCR6-/-	258311	65331	192980	45448	5	4	6.005	20
	CD5lo:WT vs. Ly6C-:WT	1207626	764654	442972	257670	5	4	2.431	20				CD5lo:WT vs. Ly6C-:WT	21.42	5.815	15.61	1.865	5	4	11.83	20				CD5lo:WT vs. Ly6C-:WT	258311	33236	225075	45448	5	4	7.004	20
	CD5lo:WT vs. Ly6C-:CCR6-/-	1207626	384270	823356	257670	5	4	4.519	20				CD5lo:WT vs. Ly6C-:CCR6-/-	21.42	2.815	18.61	1.865	5	4	14.11	20				CD5lo:WT vs. Ly6C-:CCR6-/-	258311	13344	244967	45448	5	4	7.623	20
	CD5lo:WT vs. Ly6C+:WT	1207626	532475	675152	257670	5	4	3.706	20				CD5lo:WT vs. Ly6C+:WT	21.42	2.783	18.64	1.865	5	4	14.13	20				CD5lo:WT vs. Ly6C+:WT	258311	17562	240749	45448	5	4	7.492	20
	CD5lo:WT vs. Ly6C+:CCR6-/-	1207626	256091	951536	242934	5	5	5.539	20				CD5lo:WT vs. Ly6C+:CCR6-/-	21.42	3.632	17.79	1.758	5	5	14.31	20				CD5lo:WT vs. Ly6C+:CCR6-/-	258311	9616	248696	42848	5	5	8.208	20
	CD5lo:CCR6-/- vs. Ly6C-:WT	383481	764654	-381173	271608	4	4	1.985	20				CD5lo:CCR6-/- vs. Ly6C-:WT	19.4	5.815	13.59	1.966	4	4	9.774	20				CD5lo:CCR6-/- vs. Ly6C-:WT	65331	33236	32095	47906	4	4	0.9475	20
	CD5lo:CCR6-/- vs. Ly6C-:CCR6-/-	383481	384270	-789	271608	4	4	0.004108	20				CD5lo:CCR6-/- vs. Ly6C-:CCR6-/-	19.4	2.815	16.59	1.966	4	4	11.93	20				CD5lo:CCR6-/- vs. Ly6C-:CCR6-/-	65331	13344	51986	47906	4	4	1.535	20
	CD5lo:CCR6-/- vs. Ly6C+:WT	383481	532475	-148994	271608	4	4	0.7758	20				CD5lo:CCR6-/- vs. Ly6C+:WT	19.4	2.783	16.62	1.966	4	4	11.96	20				CD5lo:CCR6-/- vs. Ly6C+:WT	65331	17562	47769	47906	4	4	1.41	20
	CD5lo:CCR6-/- vs. Ly6C+:CCR6-/-	383481	256091	127391	257670	4	5	0.6992	20				CD5lo:CCR6-/- vs. Ly6C+:CCR6-/-	19.4	3.632	15.77	1.865	4	5	11.96	20				CD5lo:CCR6-/- vs. Ly6C+:CCR6-/-	65331	9616	55715	45448	4	5	1.734	20
	Ly6C-:WT vs. Ly6C-:CCR6-/-	764654	384270	380384	271608	4	4	1.981	20				Ly6C-:WT vs. Ly6C-:CCR6-/-	5.815	2.815	3	1.966	4	4	2.158	20				Ly6C-:WT vs. Ly6C-:CCR6-/-	33236	13344	19892	47906	4	4	0.5872	20
	Ly6C-:WT vs. Ly6C+:WT	764654	532475	232179	271608	4	4	1.209	20				Ly6C-:WT vs. Ly6C+:WT	5.815	2.783	3.033	1.966	4	4	2.182	20				Ly6C-:WT vs. Ly6C+:WT	33236	17562	15674	47906	4	4	0.4627	20
	Ly6C-:WT vs. Ly6C+:CCR6-/-	764654	256091	508563	257670	4	5	2.791	20				Ly6C-:WT vs. Ly6C+:CCR6-/-	5.815	3.632	2.183	1.865	4	5	1.656	20				Ly6C-:WT vs. Ly6C+:CCR6-/-	33236	9616	23621	45448	4	5	0.735	20
	Ly6C-:CCR6-/- vs. Ly6C+:WT	384270	532475	-148205	271608	4	4	0.7717	20				Ly6C-:CCR6-/- vs. Ly6C+:WT	2.815	2.783	0.0325	1.966	4	4	0.02338	20				Ly6C-:CCR6-/- vs. Ly6C+:WT	13344	17562	-4217	47906	4	4	0.1245	20
	Ly6C-:CCR6-/- vs. Ly6C+:CCR6-/-	384270	256091	128180	257670	4	5	0.7035	20				Ly6C-:CCR6-/- vs. Ly6C+:CCR6-/-	2.815	3.632	-0.817	1.865	4	5	0.6196	20				Ly6C-:CCR6-/- vs. Ly6C+:CCR6-/-	13344	9616	3729	45448	4	5	0.116	20
	Ly6C+:WT vs. Ly6C+:CCR6-/-	532475	256091	276384	257670	4	5	1.517	20				Ly6C+:WT vs. Ly6C+:CCR6-/-	2.783	3.632	-0.8495	1.865	4	5	0.6442	20				Ly6C+:WT vs. Ly6C+:CCR6-/-	17562	9616	7946	45448	4	5	0.2473	20
	Fig 3g														Fig 3h
n	CD5lo	Ly6C-	Ly6C+		Table Analyzed	CCR6KO IBD_day21		Table Analyzed	CCR6KO IBD_day21		Table Analyzed	CCR6KO IBD_day21		n	CD5lo	Ly6C-	Ly6C+		Table Analyzed	LI_IL-17A									n	CD5lo	Ly6C-	Ly6C+		Table Analyzed	LI_IL-17A #
1	3	0	1											1	22.5	9.39	6.8												1	828358	129233	96341.5
2	3.5	1	0.5		Column B	Ly6C-		Column C	Ly6C+		Column C	Ly6C+		2	24.4	9.97	4.33		Two-way ANOVA	Ordinary									2	1430651	147222	21083.5		Two-way ANOVA	Ordinary
3	3.25	1	0		vs.	vs.		vs.	vs.		vs.	vs.		3	15.3	10.7	2.78		Alpha	0.05									3	697433	174814	3537.68		Alpha	0.05
4	3.75	2	0		Column A	CD5lo		Column A	CD5lo		Column B	Ly6C-		4	20.9	8.87	5.84												4	617906	77278.4	52376.4
5	3.75	2	0.25											5	16.6	7.38	8.38		Source of Variation	% of total variation	P value	P value summary	Significant?						5	447094	157118	56744.8		Source of Variation	% of total variation	P value	P value summary	Significant?
6	2	1.5	0.5		Unpaired t test			Unpaired t test			Unpaired t test								Row Factor	3.82	0.5559	ns	No											Row Factor	8.074	0.4866	ns	No
7	3	1.5	0.5		P value	<0.0001		P value	<0.0001		P value	0.0026							Column Factor	86.67	<0.0001	****	Yes											Column Factor	74.8	0.0012	**	Yes
8	3	0.5	0.5		P value summary	****		P value summary	****		P value summary	**
9	2.5	1.5	0		Significantly different (P < 0.05)?	Yes		Significantly different (P < 0.05)?	Yes		Significantly different (P < 0.05)?	Yes							ANOVA table	SS (Type III)	DF	MS	F (DFn, DFd)	P value										ANOVA table	SS (Type III)	DF	MS	F (DFn, DFd)	P value
10	3.5	0.5	0		One- or two-tailed P value?	Two-tailed		One- or two-tailed P value?	Two-tailed		One- or two-tailed P value?	Two-tailed							Row Factor	24.4	4	6.099	F (4, 8) = 0.8035	P=0.5559										Row Factor	184991429650	4	46247857412	F (4, 8) = 0.9430	P=0.4866
					t, df	t=7.182, df=18		t, df	t=13.65, df=18		t, df	t=3.489, df=18							Column Factor	553.6	2	276.8	F (2, 8) = 36.46	P<0.0001										Column Factor	1713957057388	2	856978528694	F (2, 8) = 17.47	P=0.0012
																			Residual	60.72	8	7.591												Residual	392342598849	8	49042824856
					How big is the difference?			How big is the difference?			How big is the difference?
					Mean of column A	3.125		Mean of column A	3.125		Mean of column B	1.15							Data summary															Data summary
					Mean of column B	1.15		Mean of column C	0.325		Mean of column C	0.325							Number of columns (Column Factor)	3														Number of columns (Column Factor)	3
					Difference between means (B - A) ± SEM	-1.975 ± 0.2750		Difference between means (C - A) ± SEM	-2.800 ± 0.2051		Difference between means (C - B) ± SEM	-0.8250 ± 0.2364							Number of rows (Row Factor)	5														Number of rows (Row Factor)	5
					95% confidence interval	-2.553 to -1.397		95% confidence interval	-3.231 to -2.369		95% confidence interval	-1.322 to -0.3283							Number of values	15														Number of values	15
					R squared (eta squared)	0.7413		R squared (eta squared)	0.9119		R squared (eta squared)	0.4035
																			Compare column means (main column effect)															Compare column means (main column effect)
					F test to compare variances			F test to compare variances			F test to compare variances
					F, DFn, Dfd	1.447, 9, 9		F, DFn, Dfd	2.764, 9, 9		F, DFn, Dfd	4.000, 9, 9							Number of families	1														Number of families	1
					P value	0.5907		P value	0.146		P value	0.051							Number of comparisons per family	3														Number of comparisons per family	3
					P value summary	ns		P value summary	ns		P value summary	ns							Alpha	0.05														Alpha	0.05
					Significantly different (P < 0.05)?	No		Significantly different (P < 0.05)?	No		Significantly different (P < 0.05)?	No
																			Tukey's multiple comparisons test	Mean Diff.	95.00% CI of diff.	Below threshold?	Summary	Adjusted P Value										Tukey's multiple comparisons test	Mean Diff.	95.00% CI of diff.	Below threshold?	Summary	Adjusted P Value
					Data analyzed			Data analyzed			Data analyzed
					Sample size, column A	10		Sample size, column A	10		Sample size, column B	10							CD5lo vs. Ly6C-	10.68	5.699 to 15.66	Yes	***	0.0007										CD5lo vs. Ly6C-	667155	266938 to 1067372	Yes	**	0.0036
					Sample size, column B	10		Sample size, column C	10		Sample size, column C	10							CD5lo vs. Ly6C+	14.31	9.335 to 19.29	Yes	****	<0.0001										CD5lo vs. Ly6C+	758272	358055 to 1158489	Yes	**	0.0016
																			Ly6C- vs. Ly6C+	3.636	-1.343 to 8.615	No	ns	0.1541										Ly6C- vs. Ly6C+	91116	-309101 to 491333	No	ns	0.7973
																			Test details	Mean 1	Mean 2	Mean Diff.	SE of diff.	N1	N2	q	DF							Test details	Mean 1	Mean 2	Mean Diff.	SE of diff.	N1	N2	q	DF
																			CD5lo vs. Ly6C-	19.94	9.262	10.68	1.742	5	5	8.666	8							CD5lo vs. Ly6C-	804288	137133	667155	140061	5	5	6.736	8
																			CD5lo vs. Ly6C+	19.94	5.626	14.31	1.742	5	5	11.62	8							CD5lo vs. Ly6C+	804288	46017	758272	140061	5	5	7.656	8
																			Ly6C- vs. Ly6C+	9.262	5.626	3.636	1.742	5	5	2.951	8							Ly6C- vs. Ly6C+	137133	46017	91116	140061	5	5	0.92	8

## Sheet: Fig4
	Fig 4b
	BM						BM+CD5lo						BM+Ly6C-						BM+Ly6C+
day	1	2	3	4	5		1	2	3	4	5	6	1	2	3	4	5		1	2	3	4	5	6
0	100	100	100	100	100		100	100	100	100	100	100	100	100	100	100	100		100	100	100	100	100	100
1	99.3671	98.0263	98.7578	100	98.773		98.1482	97.4522	98.2353	97.4522	97.4522	97.5758	98.0263	98.0645	98.7654	97.006	97.0588		97.4193	99.4152	98.6928	100	100	99.4083
2	96.8354	95.3947	95.0311	97.6471	95.7055		96.2963	95.5414	96.4706	95.5414	94.9045	95.1515	95.3947	96.129	96.9136	94.6108	94.7059		90.3226	93.5673	96.732	97.4193	97.0588	95.858
3	94.9367	93.421	93.7888	95.8824	93.865		96.9136	94.2675	95.2941	93.6306	93.6306	93.3333	93.421	94.1936	94.4444	93.4132	92.9412		88.3871	91.8129	95.4248	96.129	95.8824	94.6746
4	95.5696	98.0263	86.9565	86.4706	98.773		87.037	85.9873	87.6471	85.9873	85.3503	86.0606	92.1053	92.9032	93.8272	91.6168	92.3529		87.0968	90.6433	93.4641	94.8387	94.7059	94.0828
5	93.038	94.7368	84.472	84.1176	96.9325		85.1852	84.0764	85.8824	84.0764	83.4395	84.2424	90.7895	91.6129	92.5926	90.4192	91.1765		88.3871	88.3041	90.8497	92.2581	92.3529	89.9408
6	95.5696	98.0263	87.5776	87.0588	99.3865		83.3333	82.1656	84.1176	82.1656	81.5287	87.2727	89.4737	90.9677	91.358	89.2216	89.4118		98.7097	87.7193	99.3464	98.7097	83.5294	82.8402
7	109.494	101.974	100.621	82.3529	82.2086		78.3951	80.8917	81.7647	87.2612	84.7134	90.303	94.079	89.0323	88.2716	84.4311	88.2353		101.936	90.6433	96.0784	101.936	81.1765	79.8817
8	110.76	97.3684	97.5155	92.9412	90.7976		82.0988	91.0828	77.6471	79.6178	78.344	89.0909	92.1053	87.0968	86.4197	82.6347	85.2941		87.0968	84.2105	105.229	97.4193	94.7059	91.716
9	112.658	101.316	99.3789	95.8824	93.865		80.2469	85.9873	77.0588	79.6178	80.8917	87.2727	94.079	88.3871	88.2716	84.4311	85.8824		90.3226	87.1345	107.843	101.29	97.6471	94.6746
10	118.987	109.21	100	101.765	98.773		78.3951	84.0764	75.2941	80.8917	82.8025	85.4545	95.3947	89.6774	90.1235	85.6287	87.0588		101.29	94.1521	105.882	99.3548	91.1765	86.3905
11	118.987	111.842	100	101.177	101.841		80.2469	82.8025	77.0588	82.1656	83.4395	86.0606	98.0263	91.6129	90.7407	86.2275	88.2353		103.226	95.9064	107.843	101.29	92.9412	88.1657
12	118.987	112.5	100	100.588	103.067		83.3333	84.0764	78.8235	84.7134	85.3503	83.0303	100	90.9677	90.1235	86.8264	89.4118		101.936	88.8889	105.882	105.806	94.1176	100.592
13	120.253	113.816	100.621	101.765	104.294		84.5679	85.3503	80.5882	87.8981	86.6242	84.8485	101.974	91.6129	91.358	88.0239	90		103.871	90.6433	107.189	107.742	97.0588	102.367
14	121.519	115.132	101.863	102.941	104.294		85.1852	84.7134	80	87.8981	87.2612	86.6667	102.632	92.2581	92.5926	89.8204	91.1765		105.806	91.8129	109.804	109.677	98.8235	103.55
15	122.785	116.447	104.348	104.118	106.135		86.4197	85.9873	83.5294	86.6242	87.8981	87.8788	101.316	93.5484	93.8272	91.6168	92.3529		108.387	92.9825	111.765	111.613	100	104.734
	Table Analyzed	Body weight change (%)		Table Analyzed	Body weight change (%)		Table Analyzed	Body weight change (%)		Table Analyzed	Body weight change (%)
	Column B	BM+CD5lo		Column C	BM+Ly6C-		Column D	BM+Ly6C+		Column D	BM+Ly6C+
	vs.	vs.		vs.	vs.		vs.	vs.		vs.	vs.
	Column A	BM		Column B	BM+CD5lo		Column B	BM+CD5lo		Column C	BM+Ly6C-
	Mann Whitney test			Mann Whitney test			Mann Whitney test			Mann Whitney test
	P value	<0.0001		P value	0.0059		P value	0.0002		P value	0.0052
	Exact or approximate P value?	Exact		Exact or approximate P value?	Exact		Exact or approximate P value?	Exact		Exact or approximate P value?	Exact
	P value summary	****		P value summary	**		P value summary	***		P value summary	**
	Significantly different (P < 0.05)?	Yes		Significantly different (P < 0.05)?	Yes		Significantly different (P < 0.05)?	Yes		Significantly different (P < 0.05)?	Yes
	One- or two-tailed P value?	Two-tailed		One- or two-tailed P value?	Two-tailed		One- or two-tailed P value?	Two-tailed		One- or two-tailed P value?	Two-tailed
	Sum of ranks in column A,B	368.5 , 159.5		Sum of ranks in column B,C	192.5 , 335.5		Sum of ranks in column B,D	170.5 , 357.5		Sum of ranks in column C,D	191.5 , 336.5
	Mann-Whitney U	23.5		Mann-Whitney U	56.5		Mann-Whitney U	34.5		Mann-Whitney U	55.5
	Difference between medians			Difference between medians			Difference between medians			Difference between medians
	Median of column A	99.49, n=16		Median of column B	84.73, n=16		Median of column B	84.73, n=16		Median of column C	92.01, n=16
	Median of column B	84.73, n=16		Median of column C	91.91, n=16		Median of column D	96.43, n=16		Median of column D	96.43, n=16
	Difference: Actual	-14.76		Difference: Actual	7.175		Difference: Actual	11.7		Difference: Actual	4.416
	Difference: Hodges-Lehmann	-12.97		Difference: Hodges-Lehmann	6.708		Difference: Hodges-Lehmann	10.23		Difference: Hodges-Lehmann	4.226
	Fig 4c
Days	BM	BM+CD5lo	BM+Ly6C-	BM+Ly6C+		Comparison of Survival Curves	None vs CD5lo		Comparison of Survival Curves	None vs Ly6C-		Comparison of Survival Curves	None vs Ly6C+
1	0		0	0
2	0		0	0		Log-rank (Mantel-Cox) test			Log-rank (Mantel-Cox) test			Log-rank (Mantel-Cox) test
3	0		0	0		Chi square	13.09		Chi square	8.881		Chi square	1
4	0		0	0		df	1		df	1		df	1
5	0	1	1	0		P value	0.0003		P value	0.0029		P value	0.3173
6	0	3	0	0		P value summary	***		P value summary	**		P value summary	ns
7	0	1	1	1		Are the survival curves sig different?	Yes		Are the survival curves sig different?	Yes		Are the survival curves sig different?	No
8	0		0	0
9	0	2	1	0		Comparison of Survival Curves	CD5lo vs Ly6C-		Comparison of Survival Curves	CD5lo vs Ly6C+		Comparison of Survival Curves	Ly6C- vs Ly6C+
10	0	1	0	0
11	0		0	0		Log-rank (Mantel-Cox) test			Log-rank (Mantel-Cox) test			Log-rank (Mantel-Cox) test
12	0	2	0	0		Chi square	1.429		Chi square	9.205		Chi square	5.369
13	0		0	0		df	1		df	1		df	1
14	0	1	1	0		P value	0.232		P value	0.0024		P value	0.0205
15	0	0	0	0		P value summary	ns		P value summary	**		P value summary	*
						Are the survival curves sig different?	No		Are the survival curves sig different?	Yes		Are the survival curves sig different?	Yes
	Fig 4e
n	CD5lo	Ly6C-	Ly6C+		Table Analyzed	LN_GM-CSF+ IL-17A+ %									n	CD5lo	Ly6C-	Ly6C+		Table Analyzed	LN_GM-CSF+ IL-17A+ #
1	2.14	1.46	1.31												1	7981.83	8833.83	378.446
2	2.06	6.04	1.99		Two-way ANOVA	Ordinary									2	7150.68	27533.3	6331.86		Two-way ANOVA	Ordinary
3	7.26	2.13	2.14		Alpha	0.05									3	26967.3	17749.9	1598.21		Alpha	0.05
4	3.39	1.35	0.5												4	15855.6	1736.74	812.819
5	6.26	0.66	3.52		Source of Variation	% of total variation	P value	P value summary	Significant?						5	34960.9	6448.93	9726.54		Source of Variation	% of total variation	P value	P value summary	Significant?
6	13.3	3.58	0		Row Factor	28.65	0.5619	ns	No						6	59365.2	19295.5	0		Row Factor	36.51	0.2838	ns	No
7	0.8	1.66	0.52		Column Factor	19.46	0.009	**	Yes						7	7189.51	5641.68	4394.39		Column Factor	18	0.0073	**	Yes
8	2.22	5.44	1.47												8	654.019	10686.6	3820.69
9	4.94	2.29	3.33		ANOVA table	SS (Type III)	DF	MS	F (DFn, DFd)	P value					9	33622	4929.69	548.567		ANOVA table	SS (Type III)	DF	MS	F (DFn, DFd)	P value
10	6.92	0.74	0.62		Row Factor	82.83	18	4.602	F (18, 27) = 0.9226	P=0.5619					10	2338.44	271.902	321.141		Row Factor	2687506460	19	141447708	F (19, 28) = 1.259	P=0.2838
11	1.68	3.75	0.83		Column Factor	56.25	2	28.13	F (2, 27) = 5.639	P=0.0090					11	2202.04	27355.3	3216.73		Column Factor	1324972533	2	662486266	F (2, 28) = 5.895	P=0.0073
12	2.73	3.93	1.26		Residual	134.7	27	4.988							12	12693	24661.7	5969.03		Residual	3146734940	28	112383391
13	6.87	2.24	0.35												13	18015.5	11186	23825
14	1.42	2.43	0.58		Data summary										14	39835.6	12432	10017.1		Data summary
15	1.34	0.84	1.53		Number of columns (Column Factor)	3									15	11645.7	6396.66	1685.51		Number of columns (Column Factor)	3
16	3.18		0.34		Number of rows (Row Factor)	19									16	8155.08		3500.48		Number of rows (Row Factor)	20
17			0.3		Number of values	48									17			11998.3		Number of values	50
															18			2135.07
					Compare column means (main column effect)										19			2419.88		Compare column means (main column effect)
					Number of families	1														Number of families	1
					Number of comparisons per family	3														Number of comparisons per family	3
					Alpha	0.05														Alpha	0.05
					Tukey's multiple comparisons test	Mean Diff.	95.00% CI of diff.	Below threshold?	Summary	Adjusted P Value										Tukey's multiple comparisons test	Mean Diff.	95.00% CI of diff.	Below threshold?	Summary	Adjusted P Value
					CD5lo vs. CD5hi	1.365	-0.7283 to 3.458	No	ns	0.2561										CD5lo vs. Ly6C-	4567	-5011 to 14146	No	ns	0.4747
					CD5lo vs. Ly6c	2.761	0.7212 to 4.801	Yes	**	0.0065										CD5lo vs. Ly6C+	13093	3515 to 22672	Yes	**	0.0059
					CD5hi vs. Ly6c	1.397	-0.6435 to 3.436	No	ns	0.2246										Ly6C- vs. Ly6C+	8526	-1052 to 18104	No	ns	0.0882
					Test details	Mean 1	Mean 2	Mean Diff.	SE of diff.	N1	N2	q	DF							Test details	Mean 1	Mean 2	Mean Diff.	SE of diff.	N1	N2	q	DF
					CD5lo vs. Ly6C-	4.062	2.698	1.365	0.8441	16	15	2.286	27							CD5lo vs. Ly6C-	18822	14254	4567	3871	16	15	1.669	28
					CD5lo vs. Ly6C+	4.062	1.301	2.761	0.8228	16	17	4.746	27							CD5lo vs. Ly6C+	18822	5728	13093	3871	16	19	4.784	28
					Ly6C- vs. Ly6C+	2.698	1.301	1.397	0.8228	15	17	2.4	27							Ly6C- vs. Ly6C+	14254	5728	8526	3871	15	19	3.115	28
	Fig 4f
n	CD5lo	Ly6C-	Ly6C+		Table Analyzed	LN_GM-CSF- IL-17A+ %									n	CD5lo	Ly6C-	Ly6C+		Table Analyzed	LN_GM-CSF- IL-17A+ #
1	19.1	5.35	14.6												1	106670	19954.6	4217.79
2	6.7	3.62	10.5		Two-way ANOVA	Ordinary									2	40538.8	12565.8	33409.3		Two-way ANOVA	Ordinary
3	9.52	10.7	3.21		Alpha	0.05									3	43396.9	39745.2	2397.31		Alpha	0.05
4	4.67	6.76	1.67												4	38916.5	31617.7	2714.81
5	2.92	0.82	4.08		Source of Variation	% of total variation	P value	P value summary	Significant?						5	593757	8012.31	11273.9		Source of Variation	% of total variation	P value	P value summary	Significant?
6	15	3.87	0		Row Factor	62.32	0.0076	**	Yes						6	60257.9	20858.6	0		Row Factor	86.68	<0.0001	****	Yes
7	1.11	1.85	0.67		Column Factor	3.864	0.217	ns	No						7	9975.44	6287.41	5662		Column Factor	1.855	0.0002	***	Yes
8	2.22	5.73	1.58												8	45769.2	11256.3	4106.59
9	5.34	2.58	3.33		ANOVA table	SS (Type III)	DF	MS	F (DFn, DFd)	P value					9	36344.4	5553.97	548.567		ANOVA table	SS (Type III)	DF	MS	F (DFn, DFd)	P value
10	0.98	1.23	0.62		Row Factor	527.5	19	27.76	F (19, 28) = 2.741	P=0.0076					10	39745.2	451.945	321.141		Row Factor	298221551176	19	15695871115	F (19, 28) = 57.84	P<0.0001
11	0.37	3.85	1.39		Column Factor	32.71	2	16.35	F (2, 28) = 1.614	P=0.2170					11	31617.7	28084.7	5387.05		Column Factor	6383371297	2	3191685649	F (2, 28) = 11.76	P=0.0002
12	1.83	4.04	1.38		Residual	283.6	28	10.13							12	13826.3	25351.9	6537.51		Residual	7598748297	28	271383868
13	2.59	2.18	7.16												13	17091.6	10886.4	24651.3
14	2.13	2.3	0.84		Data summary										14	12350.8	11766.9	2646.03		Data summary
15	1.44	0.54	0.21		Number of columns (Column Factor)	3									15	11809.7	4112.14	1011.3		Number of columns (Column Factor)	3
16	1.27		0.42		Number of rows (Row Factor)	20									16	7729.07		2534.83		Number of rows (Row Factor)	20
17			1.19		Number of values	50									17			9332		Number of values	50
18			0.26												18			1632.7
19			0.29		Compare column means (main column effect)										19			2339.22		Compare column means (main column effect)
					Number of families	1														Number of families	1
					Number of comparisons per family	3														Number of comparisons per family	3
					Alpha	0.05														Alpha	0.05
					Tukey's multiple comparisons test	Mean Diff.	95.00% CI of diff.	Below threshold?	Summary	Adjusted P Value										Tukey's multiple comparisons test	Mean Diff.	95.00% CI of diff.	Below threshold?	Summary	Adjusted P Value
					CD5lo vs. Ly6C-	1.257	-1.619 to 4.132	No	ns	0.5333										CD5lo vs. Ly6C-	18477	3593 to 33362	Yes	*	0.0127
					CD5lo vs. Ly6C+	2.073	-0.8029 to 4.948	No	ns	0.1935										CD5lo vs. Ly6C+	28791	13906 to 43675	Yes	***	0.0001
					Ly6C- vs. Ly6C+	0.816	-2.060 to 3.692	No	ns	0.7642										Ly6C- vs. Ly6C+	10313	-4571 to 25197	No	ns	0.2176
					Test details	Mean 1	Mean 2	Mean Diff.	SE of diff.	N1	N2	q	DF							Test details	Mean 1	Mean 2	Mean Diff.	SE of diff.	N1	N2	q	DF
					CD5lo vs. Ly6C-	4.785	3.528	1.257	1.162	16	15	1.529	28							CD5lo vs. Ly6C-	63075	44598	18477	6015	16	15	4.344	28
					CD5lo vs. Ly6C+	4.785	2.712	2.073	1.162	16	19	2.522	28							CD5lo vs. Ly6C+	63075	34284	28791	6015	16	19	6.769	28
					Ly6C- vs. Ly6C+	3.528	2.712	0.816	1.162	15	19	0.993	28							Ly6C- vs. Ly6C+	44598	34284	10313	6015	15	19	2.425	28
	Fig 4g
n	CD5lo	Ly6C-	Ly6C+		Table Analyzed	LN_GM-CSF %									n	CD5lo	Ly6C-	Ly6C+		Table Analyzed	LN_GM-CSF #
1	78.1	60.8	53.4												1	161875	292847	6211.13
2	47.7	72.3	0		Two-way ANOVA	Ordinary									2	149956	287186	96409.7		Two-way ANOVA	Ordinary
3	24.4	51.6	47.6		Alpha	0.05									3	192040	363332	15235.3		Alpha	0.05
4	65.2	68.5	42.6												4	193167	68955.2	49094.2
5	41.9	46	36.7		Source of Variation	% of total variation	P value	P value summary	Significant?						5	378091	594083	147556		Source of Variation	% of total variation	P value	P value summary	Significant?
6	58.6	33.7	44.7		Row Factor	38.53	0.2932	ns	No						6	344586	389684	0		Row Factor	35.49	0.4008	ns	No
7	67.7	43.4	45.6		Column Factor	23.64	0.0029	**	Yes						7	428674	175368	402255		Column Factor	20.53	0.0066	**	Yes
8	48.4	43.2	77.4												8	7188.32	134565	110722
9	63	51.7	68.9		ANOVA table	SS (Type III)	DF	MS	F (DFn, DFd)	P value					9	443755	99024.3	6045.77		ANOVA table	SS (Type III)	DF	MS	F (DFn, DFd)	P value
10	43.6	41.3	21.5		Row Factor	5386	19	283.5	F (19, 28) = 1.244	P=0.2932					10	108867	12382.6	23153.2		Row Factor	413562213015	19	21766432264	F (19, 28) = 1.100	P=0.4008
11	53.6	55.9	30.3		Column Factor	3304	2	1652	F (2, 28) = 7.251	P=0.0029					11	477925	407776	176726		Column Factor	239220612948	2	119610306474	F (2, 28) = 6.043	P=0.0066
12	54.3	42.8	20.4		Residual	6380	28	227.9							12	410256	268580	366669		Residual	554220907755	28	19793603848
13	54.9	39.7	30.2												13	362289	198252	237217
14	99.8	57.5	62.5		Data summary										14	578688	294172	196878		Data summary
15	47.8	39.2	36		Number of columns (Column Factor)	3									15	392017	298511	173366		Number of columns (Column Factor)	3
16	45.6		33.3		Number of rows (Row Factor)	20									16	277516		200976		Number of rows (Row Factor)	20
17			37		Number of values	50									17			290154		Number of values	50
18			37.7												18			236741
19			37.7		Compare column means (main column effect)										19			304098		Compare column means (main column effect)
					Number of families	1														Number of families	1
					Number of comparisons per family	3														Number of comparisons per family	3
					Alpha	0.05														Alpha	0.05
					Tukey's multiple comparisons test	Mean Diff.	95.00% CI of diff.	Below threshold?	Summary	Adjusted P Value										Tukey's multiple comparisons test	Mean Diff.	95.00% CI of diff.	Below threshold?	Summary	Adjusted P Value
					CD5lo vs. Ly6C-	6.227	-7.412 to 19.87	No	ns	0.5043										CD5lo vs. Ly6C-	42939	-84175 to 170053	No	ns	0.6843
					CD5lo vs. Ly6C+	20.47	6.835 to 34.11	Yes	**	0.0025										CD5lo vs. Ly6C+	171600	44486 to 298714	Yes	**	0.0065
					Ly6C- vs. Ly6C+	14.25	0.6082 to 27.89	Yes	*	0.0393										Ly6C- vs. Ly6C+	128661	1547 to 255775	Yes	*	0.0468
					Test details	Mean 1	Mean 2	Mean Diff.	SE of diff.	N1	N2	q	DF							Test details	Mean 1	Mean 2	Mean Diff.	SE of diff.	N1	N2	q	DF
					CD5lo vs. Ly6C-	60.3	54.08	6.227	5.512	16	15	1.598	28							CD5lo vs. Ly6C-	333900	290961	42939	51373	16	15	1.182	28
					CD5lo vs. Ly6C+	60.3	39.83	20.47	5.512	16	19	5.253	28							CD5lo vs. Ly6C+	333900	162300	171600	51373	16	19	4.724	28
					Ly6C- vs. Ly6C+	54.08	39.83	14.25	5.512	15	19	3.655	28							Ly6C- vs. Ly6C+	290961	162300	128661	51373	15	19	3.542	28
	Fig 4h
n	CD5lo	Ly6C-	Ly6C+		Table Analyzed	LN_IFN-g %									n	CD5lo	Ly6C-	Ly6C+		Table Analyzed	LN_IFN-g #
1	85.4	42.3	68.8												1	379402	413318	190110
2	31.1	66.7	14.3		Two-way ANOVA	Ordinary									2	279492	359501	1236.57		Two-way ANOVA	Ordinary
3	53.3	53	33.1		Alpha	0.05									3	448520	180126	279720		Alpha	0.05
4	65.9	63.3	54.9												4	122118	124350	142691
5	47	59.6	56.7		Source of Variation	% of total variation	P value	P value summary	Significant?						5	277294	128301	9340.46		Source of Variation	% of total variation	P value	P value summary	Significant?
6	34	50.1	73.3		Row Factor	68.01	0.0015	**	Yes						6	353591	18408.5	37967.1		Row Factor	39.36	0.2957	ns	No
7	33.6	16.8	66.4		Column Factor	6.4	0.0609	ns	No						7	162337	380785	257338		Column Factor	26.54	0.009	**	Yes
8	32.1	26.5	38.7												8	179753	335098	183335
9	40.3	41.5	80.1		ANOVA table	SS (Type III)	DF	MS	F (DFn, DFd)	P value					9	211591	167790	275778		ANOVA table	SS (Type III)	DF	MS	F (DFn, DFd)	P value
10	32.1	28.9	10.1		Row Factor	11217	19	590.4	F (19, 28) = 3.465	P=0.0015					10	175882	191851	108676		Row Factor	186988313631	14	13356308116	F (14, 19) = 1.294	P=0.2957
11	48.6	52.2	22.7		Column Factor	1056	2	527.8	F (2, 28) = 3.098	P=0.0609					11		335063	89091		Column Factor	126085955303	2	63042977652	F (2, 19) = 6.106	P=0.0090
12	46.8	53.4	11.1		Residual	4771	28	170.4							12			118292		Residual	196183861719	19	10325466406
13	24.6	33.6	29.2												13			202324
14	31	37.5	34.5		Data summary										14			139407		Data summary
15	25.8	44	18.5		Number of columns (Column Factor)	3									15			175845		Number of columns (Column Factor)	3
16	28.9		19.6		Number of rows (Row Factor)	20														Number of rows (Row Factor)	15
17			25.8		Number of values	50														Number of values	36
18			22.2
19			21.8		Compare column means (main column effect)															Compare column means (main column effect)
					Number of families	1														Number of families	1
					Number of comparisons per family	3														Number of comparisons per family	3
					Alpha	0.05														Alpha	0.05
					Tukey's multiple comparisons test	Mean Diff.	95.00% CI of diff.	Below threshold?	Summary	Adjusted P Value										Tukey's multiple comparisons test	Mean Diff.	95.00% CI of diff.	Below threshold?	Summary	Adjusted P Value
					CD5lo vs. Ly6C-	-3.833	-15.63 to 7.961	No	ns	0.7035										CD5lo vs. Ly6C-	24512	-89615 to 138639	No	ns	0.8499
					CD5lo vs. Ly6C+	7.807	-3.987 to 19.60	No	ns	0.2469										CD5lo vs. Ly6C+	144124	29997 to 258251	Yes	*	0.0123
					Ly6C- vs. Ly6C+	11.64	-0.1539 to 23.43	No	ns	0.0536										Ly6C- vs. Ly6C+	119612	9538 to 229686	Yes	*	0.0319
					Test details	Mean 1	Mean 2	Mean Diff.	SE of diff.	N1	N2	q	DF							Test details	Mean 1	Mean 2	Mean Diff.	SE of diff.	N1	N2	q	DF
					CD5lo vs. Ly6C-	44.94	48.77	-3.833	4.766	16	15	1.137	28							CD5lo vs. Ly6C-	291534	267022	24512	44924	10	11	0.7716	19
					CD5lo vs. Ly6C+	44.94	37.13	7.807	4.766	16	19	2.316	28							CD5lo vs. Ly6C+	291534	147410	144124	44924	10	15	4.537	19
					Ly6C- vs. Ly6C+	48.77	37.13	11.64	4.766	15	19	3.454	28							Ly6C- vs. Ly6C+	267022	147410	119612	43328	11	15	3.904	19

## Sheet: Fig5
	Fig 5c
n	CD5lo	Ly6C-	Ly6C+		Table Analyzed	IL-17A %									n	CD5lo	Ly6C-	Ly6C+		Table Analyzed	IFN-g %
1	39.1	33	27												1	1	1.97	3.5
2	35.7	29	23.6		Two-way ANOVA	Ordinary									2	1.65	2.15	3.87		Two-way ANOVA	Ordinary
3	37.2	30.5	21.4		Alpha	0.05									3	1.59	2.53	3.97		Alpha	0.05
					Source of Variation	% of total variation	P value	P value summary	Significant?											Source of Variation	% of total variation	P value	P value summary	Significant?
					Row Factor	0.7042	0.6527	ns	No											Row Factor	1.115	0.2131	ns	No
					Column Factor	96.33	0.0009	***	Yes											Column Factor	75.04	0.0004	***	Yes
					ANOVA table	SS (Type III)	DF	MS	F (DFn, DFd)	P value										ANOVA table	SS (Type III)	DF	MS	F (DFn, DFd)	P value
					Row Factor	2.842	2	1.421	F (2, 4) = 0.4756	P=0.6527										Row Factor	0.1169	3	0.03896	F (3, 3) = 2.762	P=0.2131
					Column Factor	388.8	2	194.4	F (2, 4) = 65.07	P=0.0009										Column Factor	7.867	2	3.933	F (2, 3) = 278.8	P=0.0004
					Residual	11.95	4	2.988												Residual	0.04232	3	0.01411
					Data summary															Data summary
					Number of columns (Column Factor)	3														Number of columns (Column Factor)	3
					Number of rows (Row Factor)	3														Number of rows (Row Factor)	4
					Number of values	9														Number of values	9
					Compare column means (main column effect)															Compare column means (main column effect)
					Number of families	1														Number of families	1
					Number of comparisons per family	3														Number of comparisons per family	3
					Alpha	0.05														Alpha	0.05
					Tukey's multiple comparisons test	Mean Diff.	95.00% CI of diff.	Below threshold?	Summary	Adjusted P Value										Tukey's multiple comparisons test	Mean Diff.	95.00% CI of diff.	Below threshold?	Summary	Adjusted P Value
					CD5lo vs. Ly6C-	8.033	3.003 to 13.06	Yes	*	0.0103										CD5lo vs. Ly6C-	-0.776	-1.220 to -0.3321	Yes	*	0.0108
					CD5lo vs. Ly6C+	16.1	11.07 to 21.13	Yes	***	0.0008										CD5lo vs. Ly6C+	-2.454	-2.898 to -2.010	Yes	***	0.0004
					Ly6C- vs. Ly6C+	8.067	3.037 to 13.10	Yes	*	0.0102										Ly6C- vs. Ly6C+	-1.678	-2.122 to -1.234	Yes	**	0.0012
					Test details	Mean 1	Mean 2	Mean Diff.	SE of diff.	N1	N2	q	DF							Test details	Mean 1	Mean 2	Mean Diff.	SE of diff.	N1	N2	q	DF
					CD5lo vs. Ly6C-	39.03	31	8.033	1.411	3	3	8.05	4							CD5lo vs. Ly6C-	1.388	2.164	-0.776	0.1062	3	3	10.33	3
					CD5lo vs. Ly6C+	39.03	22.93	16.1	1.411	3	3	16.13	4							CD5lo vs. Ly6C+	1.388	3.842	-2.454	0.1062	3	3	32.67	3
					Ly6C- vs. Ly6C+	31	22.93	8.067	1.411	3	3	8.083	4							Ly6C- vs. Ly6C+	2.164	3.842	-1.678	0.1062	3	3	22.34	3
	Fig 5d
n	CD5lo	Ly6C-	Ly6C+		Table Analyzed	Rorgt %									n	CD5lo	Ly6C-	Ly6C+		Table Analyzed	Eomes %
1	63.2	50.1	38.7												1	3	3.09	15.8
2	63.7	52.5	31.3		Two-way ANOVA	Ordinary									2	3.25	2.18	18.29		Two-way ANOVA	Ordinary
3	63.8	50.5	36.1		Alpha	0.05									3	1.67	5.86	18.1		Alpha	0.05
					Source of Variation	% of total variation	P value	P value summary	Significant?											Source of Variation	% of total variation	P value	P value summary	Significant?
					Row Factor	0.2821	0.7931	ns	No											Row Factor	0.5567	0.6649	ns	No
					Column Factor	97.42	0.0005	***	Yes											Column Factor	96.98	0.0006	***	Yes
					ANOVA table	SS (Type III)	DF	MS	F (DFn, DFd)	P value										ANOVA table	SS (Type III)	DF	MS	F (DFn, DFd)	P value
					Row Factor	3.469	2	1.734	F (2, 4) = 0.2457	P=0.7931										Row Factor	2.332	2	1.166	F (2, 4) = 0.4527	P=0.6649
					Column Factor	1198	2	598.9	F (2, 4) = 84.85	P=0.0005										Column Factor	406.2	2	203.1	F (2, 4) = 78.87	P=0.0006
					Residual	28.23	4	7.058												Residual	10.3	4	2.575
					Data summary															Data summary
					Number of columns (Column Factor)	3														Number of columns (Column Factor)	3
					Number of rows (Row Factor)	3														Number of rows (Row Factor)	3
					Number of values	9														Number of values	9
					Compare column means (main column effect)															Compare column means (main column effect)
					Number of families	1														Number of families	1
					Number of comparisons per family	3														Number of comparisons per family	3
					Alpha	0.05														Alpha	0.05
					Tukey's multiple comparisons test	Mean Diff.	95.00% CI of diff.	Below threshold?	Summary	Adjusted P Value										Tukey's multiple comparisons test	Mean Diff.	95.00% CI of diff.	Below threshold?	Summary	Adjusted P Value
					CD5lo vs. Ly6C-	12.53	4.803 to 20.26	Yes	**	0.0098										CD5lo vs. Ly6C-	-1.07	-5.740 to 3.600	No	ns	0.7139
					CD5lo vs. Ly6C+	28.2	20.47 to 35.93	Yes	***	0.0005										CD5lo vs. Ly6C+	-14.76	-19.43 to -10.09	Yes	***	0.0008
					Ly6C- vs. Ly6C+	15.67	7.936 to 23.40	Yes	**	0.0043										Ly6C- vs. Ly6C+	-13.69	-18.36 to -9.017	Yes	**	0.0011
					Test details	Mean 1	Mean 2	Mean Diff.	SE of diff.	N1	N2	q	DF							Test details	Mean 1	Mean 2	Mean Diff.	SE of diff.	N1	N2	q	DF
					CD5lo vs. Ly6C-	63.57	51.03	12.53	2.169	3	3	8.171	4							CD5lo vs. Ly6C-	2.64	3.71	-1.07	1.31	3	3	1.155	4
					CD5lo vs. Ly6C+	63.57	35.37	28.2	2.169	3	3	18.39	4							CD5lo vs. Ly6C+	2.64	17.4	-14.76	1.31	3	3	15.93	4
					Ly6C- vs. Ly6C+	51.03	35.37	15.67	2.169	3	3	10.21	4							Ly6C- vs. Ly6C+	3.71	17.4	-13.69	1.31	3	3	14.77	4
	Fig 5e
n	CD5lo	Ly6C-	Ly6C+		Table Analyzed	P14_IL-17A %									n	CD5lo	Ly6C-	Ly6C+		Table Analyzed	P14_IFN-g %
1	26	23.2	11.26												1	3.9	5.8	9.07
2	25.6	21.2	10.45		Two-way ANOVA	Ordinary									2	2.85	5.5	8.31		Two-way ANOVA	Ordinary
3	27.8	19.1	11.7		Alpha	0.05									3	1.78	4.2	8.13		Alpha	0.05
					Source of Variation	% of total variation	P value	P value summary	Significant?											Source of Variation	% of total variation	P value	P value summary	Significant?
					Row Factor	0.461	0.7313	ns	No											Row Factor	6.88	0.018	*	Yes
					Column Factor	96.82	0.0007	***	Yes											Column Factor	92.05	0.0001	***	Yes
					ANOVA table	SS (Type III)	DF	MS	F (DFn, DFd)	P value										ANOVA table	SS (Type III)	DF	MS	F (DFn, DFd)	P value
					Row Factor	1.732	2	0.8659	F (2, 4) = 0.3387	P=0.7313										Row Factor	3.63	2	1.815	F (2, 4) = 12.92	P=0.0180
					Column Factor	363.7	2	181.8	F (2, 4) = 71.14	P=0.0007										Column Factor	48.57	2	24.28	F (2, 4) = 172.9	P=0.0001
					Residual	10.23	4	2.556												Residual	0.5618	4	0.1404
					Data summary															Data summary
					Number of columns (Column Factor)	3														Number of columns (Column Factor)	3
					Number of rows (Row Factor)	3														Number of rows (Row Factor)	3
					Number of values	9														Number of values	9
					Compare column means (main column effect)															Compare column means (main column effect)
					Number of families	1														Number of families	1
					Number of comparisons per family	3														Number of comparisons per family	3
					Alpha	0.05														Alpha	0.05
					Tukey's multiple comparisons test	Mean Diff.	95.00% CI of diff.	Below threshold?	Summary	Adjusted P Value										Tukey's multiple comparisons test	Mean Diff.	95.00% CI of diff.	Below threshold?	Summary	Adjusted P Value
					CD5lo vs. Ly6C-	5.3	0.6473 to 9.953	Yes	*	0.033										CD5lo vs. CD5hi	-2.323	-3.414 to -1.233	Yes	**	0.0036
					CD5lo vs. Ly6C+	15.33	10.68 to 19.98	Yes	***	0.0007										CD5lo vs. Ly6c	-5.66	-6.751 to -4.569	Yes	***	0.0001
					Ly6C- vs. Ly6C+	10.03	5.377 to 14.68	Yes	**	0.0034										CD5hi vs. Ly6c	-3.337	-4.427 to -2.246	Yes	***	0.0009
					Test details	Mean 1	Mean 2	Mean Diff.	SE of diff.	N1	N2	q	DF							Test details	Mean 1	Mean 2	Mean Diff.	SE of diff.	N1	N2	q	DF
					CD5lo vs. Ly6C-	26.47	21.17	5.3	1.305	3	3	5.741	4							CD5lo vs. CD5hi	2.843	5.167	-2.323	0.306	3	3	10.74	4
					CD5lo vs. Ly6C+	26.47	11.14	15.33	1.305	3	3	16.61	4							CD5lo vs. Ly6c	2.843	8.503	-5.66	0.306	3	3	26.16	4
					Ly6C- vs. Ly6C+	21.17	11.14	10.03	1.305	3	3	10.87	4							CD5hi vs. Ly6c	5.167	8.503	-3.337	0.306	3	3	15.42	4
	Fig 5h
n	CD5lo	Ly6C-	Ly6C+		Table Analyzed	Tc17_IL-17A %									n	CD5lo	Ly6C-	Ly6C+		Table Analyzed	Tc17_IFN-g %									n	CD5lo	Ly6C-	Ly6C+		Table Analyzed	Tc17_aIL-2/aCD122_IL-17A %									n	CD5lo	Ly6C-	Ly6C+
1	39.2	29.7	24.5												1	1.65	2.3	3.97												1	66.5	58.8	50.4												1	0.36	0.48	0.72
2	38.5	31.8	23.8		Two-way ANOVA	Ordinary									2	1.3	1.88	3.12		Two-way ANOVA	Ordinary									2	64.6	57.2	51.1		Two-way ANOVA	Ordinary									2	0.38	0.46	0.67
3	39.3	31.9	21.5		Alpha	0.05									3	1.43	1.81	4.02		Alpha	0.05									3	70.5	56.5	55.2		Alpha	0.05									3	0.55	0.64	0.81
4	38.3	32	23.6												4	1.3	2.2	3.72												4	68.3	59.9	54.3												4	0.73	0.52	0.7
					Source of Variation	% of total variation	P value	P value summary	Significant?											Source of Variation	% of total variation	P value	P value summary	Significant?											Source of Variation	% of total variation	P value	P value summary	Significant?
					Row Factor	0.07966	0.965	ns	No											Row Factor	3.712	0.1345	ns	No											Row Factor	4.704	0.1765	ns	No
					Column Factor	98.07	<0.0001	****	Yes											Column Factor	93.59	<0.0001	****	Yes											Column Factor	91.22	<0.0001	****	Yes
					ANOVA table	SS (Type III)	DF	MS	F (DFn, DFd)	P value										ANOVA table	SS (Type III)	DF	MS	F (DFn, DFd)	P value										ANOVA table	SS (Type III)	DF	MS	F (DFn, DFd)	P value
					Row Factor	0.3892	3	0.1297	F (3, 6) = 0.08631	P=0.9650										Row Factor	0.4433	3	0.1478	F (3, 6) = 2.755	P=0.1345										Row Factor	22.92	3	7.641	F (3, 6) = 2.307	P=0.1765
					Column Factor	479.1	2	239.6	F (2, 6) = 159.4	P<0.0001										Column Factor	11.18	2	5.588	F (2, 6) = 104.2	P<0.0001										Column Factor	444.5	2	222.2	F (2, 6) = 67.09	P<0.0001
					Residual	9.018	6	1.503												Residual	0.3219	6	0.05364												Residual	19.88	6	3.313
					Data summary															Data summary															Data summary
					Number of columns (Column Factor)	3														Number of columns (Column Factor)	3														Number of columns (Column Factor)	3
					Number of rows (Row Factor)	4														Number of rows (Row Factor)	4														Number of rows (Row Factor)	4
					Number of values	12														Number of values	12														Number of values	12
					Compare column means (main column effect)															Compare column means (main column effect)															Compare column means (main column effect)
					Number of families	1														Number of families	1														Number of families	1
					Number of comparisons per family	3														Number of comparisons per family	3														Number of comparisons per family	3
					Alpha	0.05														Alpha	0.05														Alpha	0.05
					Tukey's multiple comparisons test	Mean Diff.	95.00% CI of diff.	Below threshold?	Summary	Adjusted P Value										Tukey's multiple comparisons test	Mean Diff.	95.00% CI of diff.	Below threshold?	Summary	Adjusted P Value										Tukey's multiple comparisons test	Mean Diff.	95.00% CI of diff.	Below threshold?	Summary	Adjusted P Value
					CD5lo vs. Ly6C-	7.475	4.815 to 10.13	Yes	***	0.0003										CD5lo vs. Ly6C-	-0.6275	-1.130 to -0.1250	Yes	*	0.0202										CD5lo vs. Ly6C-	9.375	5.426 to 13.32	Yes	***	0.0008
					CD5lo vs. Ly6C+	15.48	12.82 to 18.13	Yes	****	<0.0001										CD5lo vs. Ly6C+	-2.288	-2.790 to -1.785	Yes	****	<0.0001										CD5lo vs. Ly6C+	14.73	10.78 to 18.67	Yes	****	<0.0001
					Ly6C- vs. Ly6C+	8	5.340 to 10.66	Yes	***	0.0002										Ly6C- vs. Ly6C+	-1.66	-2.162 to -1.158	Yes	***	0.0001										Ly6C- vs. Ly6C+	5.35	1.401 to 9.299	Yes	*	0.0141
					Test details	Mean 1	Mean 2	Mean Diff.	SE of diff.	N1	N2	q	DF							Test details	Mean 1	Mean 2	Mean Diff.	SE of diff.	N1	N2	q	DF							Test details	Mean 1	Mean 2	Mean Diff.	SE of diff.	N1	N2	q	DF
					CD5lo vs. Ly6C-	38.83	31.35	7.475	0.8669	4	4	12.19	6							CD5lo vs. Ly6C-	1.42	2.048	-0.6275	0.1638	4	4	5.419	6							CD5lo vs. Ly6C-	67.48	58.1	9.375	1.287	4	4	10.3	6
					CD5lo vs. Ly6C+	38.83	23.35	15.48	0.8669	4	4	25.24	6							CD5lo vs. Ly6C+	1.42	3.708	-2.288	0.1638	4	4	19.75	6							CD5lo vs. Ly6C+	67.48	52.75	14.73	1.287	4	4	16.18	6
					Ly6C- vs. Ly6C+	31.35	23.35	8	0.8669	4	4	13.05	6							Ly6C- vs. Ly6C+	2.048	3.708	-1.66	0.1638	4	4	14.33	6							Ly6C- vs. Ly6C+	58.1	52.75	5.35	1.287	4	4	5.879	6
	Fig 5i
n	CD5lo	Ly6C-	Ly6C+		Table Analyzed	Tc17_aIL-2/aCD122_Il17a									n	CD5lo	Ly6C-	Ly6C+		Table Analyzed	Tc17_aIL-2/aCD122_Rorc									n	CD5lo	Ly6C-	Ly6C+		Table Analyzed	Tc17_aIL-2/aCD122_Irf4
1	427.688	143.691	104.134												1	100.108	76.0473	51.457												1	220.466	128.073	126.264
2	407.431	153.259	108.331		Two-way ANOVA	Ordinary									2	99.4164	78.5112	55.0357		Two-way ANOVA	Ordinary									2	220.161	137.456	133.186		Two-way ANOVA	Ordinary
3	404.336	150.209	103.271		Alpha	0.05									3	101.646	74.8445	55.3417		Alpha	0.05									3	213.548	135.751	133.463		Alpha	0.05
					Source of Variation	% of total variation	P value	P value summary	Significant?											Source of Variation	% of total variation	P value	P value summary	Significant?											Source of Variation	% of total variation	P value	P value summary	Significant?
					Row Factor	0.03202	0.7412	ns	No											Row Factor	0.1629	0.5181	ns	No											Row Factor	0.288	0.3908	ns	No
					Column Factor	99.77	<0.0001	****	Yes											Column Factor	99.42	<0.0001	****	Yes											Column Factor	99.23	<0.0001	****	Yes
					ANOVA table	SS (Type III)	DF	MS	F (DFn, DFd)	P value										ANOVA table	SS (Type III)	DF	MS	F (DFn, DFd)	P value										ANOVA table	SS (Type III)	DF	MS	F (DFn, DFd)	P value
					Row Factor	53.42	2	26.71	F (2, 4) = 0.3231	P=0.7412										Row Factor	5.303	2	2.651	F (2, 4) = 0.7786	P=0.5181										Row Factor	42.66	2	21.33	F (2, 4) = 1.199	P=0.3908
					Column Factor	166474	2	83237	F (2, 4) = 1007	P<0.0001										Column Factor	3237	2	1618	F (2, 4) = 475.3	P<0.0001										Column Factor	14698	2	7349	F (2, 4) = 413.2	P<0.0001
					Residual	330.7	4	82.68												Residual	13.62	4	3.405												Residual	71.14	4	17.78
					Data summary															Data summary															Data summary
					Number of columns (Column Factor)	3														Number of columns (Column Factor)	3														Number of columns (Column Factor)	3
					Number of rows (Row Factor)	3														Number of rows (Row Factor)	3														Number of rows (Row Factor)	3
					Number of values	9														Number of values	9														Number of values	9
					Compare column means (main column effect)															Compare column means (main column effect)															Compare column means (main column effect)
					Number of families	1														Number of families	1														Number of families	1
					Number of comparisons per family	3														Number of comparisons per family	3														Number of comparisons per family	3
					Alpha	0.05														Alpha	0.05														Alpha	0.05
					Tukey's multiple comparisons test	Mean Diff.	95.00% CI of diff.	Below threshold?	Summary	Adjusted P Value										Tukey's multiple comparisons test	Mean Diff.	95.00% CI of diff.	Below threshold?	Summary	Adjusted P Value										Tukey's multiple comparisons test	Mean Diff.	95.00% CI of diff.	Below threshold?	Summary	Adjusted P Value
					CD5lo vs. Ly6C-	264.1	237.6 to 290.6	Yes	****	<0.0001										CD5lo vs. Ly6C-	23.92	18.55 to 29.29	Yes	***	0.0002										CD5lo vs. Ly6C-	84.3	72.03 to 96.57	Yes	****	<0.0001
					CD5lo vs. Ly6C+	307.9	281.4 to 334.4	Yes	****	<0.0001										CD5lo vs. Ly6C+	46.45	41.08 to 51.82	Yes	****	<0.0001										CD5lo vs. Ly6C+	87.09	74.82 to 99.36	Yes	****	<0.0001
					Ly6C- vs. Ly6C+	43.81	17.35 to 70.27	Yes	**	0.0091										Ly6C- vs. Ly6C+	22.52	17.15 to 27.89	Yes	***	0.0003										Ly6C- vs. Ly6C+	2.789	-9.483 to 15.06	No	ns	0.7175
					Test details	Mean 1	Mean 2	Mean Diff.	SE of diff.	N1	N2	q	DF							Test details	Mean 1	Mean 2	Mean Diff.	SE of diff.	N1	N2	q	DF							Test details	Mean 1	Mean 2	Mean Diff.	SE of diff.	N1	N2	q	DF
					CD5lo vs. Ly6C-	413.2	149.1	264.1	7.424	3	3	50.31	4							CD5lo vs. Ly6C-	100.4	76.47	23.92	1.507	3	3	22.45	4							CD5lo vs. Ly6C-	218.1	133.8	84.3	3.443	3	3	34.62	4
					CD5lo vs. Ly6C+	413.2	105.2	307.9	7.424	3	3	58.65	4							CD5lo vs. Ly6C+	100.4	53.94	46.45	1.507	3	3	43.59	4							CD5lo vs. Ly6C+	218.1	131	87.09	3.443	3	3	35.77	4
					Ly6C- vs. Ly6C+	149.1	105.2	43.81	7.424	3	3	8.345	4							Ly6C- vs. Ly6C+	76.47	53.94	22.52	1.507	3	3	21.14	4							Ly6C- vs. Ly6C+	133.8	131	2.789	3.443	3	3	1.146	4
n	CD5lo	Ly6C-	Ly6C+		Table Analyzed	Tc17_aIL-2/aCD122_Ifng									n	CD5lo	Ly6C-	Ly6C+		Table Analyzed	Tc17_aIL-2/aCD122_Eomes									n	CD5lo	Ly6C-	Ly6C+		Table Analyzed	Tc17_aIL-2/aCD122_Tbx21
1	0.050409	0.069796	0.077343												1	0.019416	0.054933	0.07739												1	1.66766	2.45427	2.86476
2	0.046741	0.060467	0.079959		Two-way ANOVA	Ordinary									2	0.025745	0.051468	0.059305		Two-way ANOVA	Ordinary									2	1.65844	2.41378	2.81164		Two-way ANOVA	Ordinary
3	0.045842	0.055487	0.077289		Alpha	0.05									3	0.030786	0.026093	0.066215		Alpha	0.05									3	1.6886	2.40044	3.11323		Alpha	0.05
					Source of Variation	% of total variation	P value	P value summary	Significant?											Source of Variation	% of total variation	P value	P value summary	Significant?											Source of Variation	% of total variation	P value	P value summary	Significant?
					Row Factor	3.935	0.2586	ns	No											Row Factor	0.7159	0.4534	ns	No											Row Factor	3.999	0.6589	ns	No
					Column Factor	91.99	0.0018	**	Yes											Column Factor	97.81	0.0002	***	Yes											Column Factor	78.76	0.0323	*	Yes
					ANOVA table	SS (Type III)	DF	MS	F (DFn, DFd)	P value										ANOVA table	SS (Type III)	DF	MS	F (DFn, DFd)	P value										ANOVA table	SS (Type III)	DF	MS	F (DFn, DFd)	P value
					Row Factor	5.991e-05	2	2.996e-05	F (2, 4) = 1.933	P=0.2586										Row Factor	0.0176	2	0.008801	F (2, 4) = 0.9702	P=0.4534										Row Factor	0.0001369	2	6.847e-05	F (2, 4) = 0.4639	P=0.6589
					Column Factor	0.0014	2	0.0007002	F (2, 4) = 45.19	P=0.0018										Column Factor	2.405	2	1.202	F (2, 4) = 132.6	P=0.0002										Column Factor	0.002697	2	0.001349	F (2, 4) = 9.137	P=0.0323
					Residual	6.198e-05	4	1.55e-05												Residual	0.03629	4	0.009071												Residual	0.0005904	4	0.0001476
					Data summary															Data summary															Data summary
					Number of columns (Column Factor)	3														Number of columns (Column Factor)	3														Number of columns (Column Factor)	3
					Number of rows (Row Factor)	3														Number of rows (Row Factor)	3														Number of rows (Row Factor)	3
					Number of values	9														Number of values	9														Number of values	9
					Compare column means (main column effect)															Compare column means (main column effect)															Compare column means (main column effect)
					Number of families	1														Number of families	1														Number of families	1
					Number of comparisons per family	3														Number of comparisons per family	3														Number of comparisons per family	3
					Alpha	0.05														Alpha	0.05														Alpha	0.05
					Tukey's multiple comparisons test	Mean Diff.	95.00% CI of diff.	Below threshold?	Summary	Adjusted P Value										Tukey's multiple comparisons test	Mean Diff.	95.00% CI of diff.	Below threshold?	Summary	Adjusted P Value										Tukey's multiple comparisons test	Mean Diff.	95.00% CI of diff.	Below threshold?	Summary	Adjusted P Value
					CD5lo vs. Ly6C-	-0.01425	-0.02571 to -0.002798	Yes	*	0.0246										CD5lo vs. Ly6C-	-0.7513	-1.028 to -0.4741	Yes	**	0.0014										CD5lo vs. Ly6C-	-0.01885	-0.05420 to 0.01651	No	ns	0.2526
					CD5lo vs. Ly6C+	-0.03053	-0.04199 to -0.01908	Yes	**	0.0015										CD5lo vs. Ly6C+	-1.258	-1.535 to -0.9812	Yes	***	0.0002										CD5lo vs. Ly6C+	-0.04232	-0.07768 to -0.006967	Yes	*	0.028
					Ly6C- vs. Ly6C+	-0.01628	-0.02774 to -0.004826	Yes	*	0.0156										Ly6C- vs. Ly6C+	-0.507	-0.7842 to -0.2299	Yes	**	0.0063										Ly6C- vs. Ly6C+	-0.02347	-0.05883 to 0.01188	No	ns	0.1558
					Test details	Mean 1	Mean 2	Mean Diff.	SE of diff.	N1	N2	q	DF							Test details	Mean 1	Mean 2	Mean Diff.	SE of diff.	N1	N2	q	DF							Test details	Mean 1	Mean 2	Mean Diff.	SE of diff.	N1	N2	q	DF
					CD5lo vs. Ly6C-	0.04766	0.06192	-0.01425	0.003214	3	3	6.271	4							CD5lo vs. Ly6C-	1.672	2.423	-0.7513	0.07777	3	3	13.66	4							CD5lo vs. Ly6C-	0.02532	0.04416	-0.01885	0.00992	3	3	2.687	4
					CD5lo vs. Ly6C+	0.04766	0.0782	-0.03053	0.003214	3	3	13.43	4							CD5lo vs. Ly6C+	1.672	2.93	-1.258	0.07777	3	3	22.88	4							CD5lo vs. Ly6C+	0.02532	0.06764	-0.04232	0.00992	3	3	6.033	4
					Ly6C- vs. Ly6C+	0.06192	0.0782	-0.01628	0.003214	3	3	7.164	4							Ly6C- vs. Ly6C+	2.423	2.93	-0.507	0.07777	3	3	9.221	4							Ly6C- vs. Ly6C+	0.04416	0.06764	-0.02347	0.00992	3	3	3.346	4
	Fig 5j
		CD5lo			Ly6C-			Ly6C+						CD5lo			Ly6C-			Ly6C+
	n	1	2	3	1	2	3	1	2	3			n	1	2	3	1	2	3	1	2	3
aCD3 titer (ug/ml)	0.3125	10.6	12.1	10.8	8.15	8.23	8	7.21	7.11	6.9		aCD3 titer (ug/ml)	0.3125	1.13	1.32	1.22	1.29	1.51	1.61	2.01	1.91	2.21
	0.625	13.9	13.8	14.5	11.5	11.3	11.9	8.77	9	9.3			0.625	1.22	1.16	1.31	1.19	1.34	1.24	1.97	1.54	2.03
	1.25	17	16.8	17.6	14.9	14.32	15.2	12.1	12.31	11.6			1.25	1.22	1.19	1.41	1.38	1.39	1.46	1.84	1.75	1.77
	2.5	19.6	19.51	20.7	16.6	16.4	17.52	13.5	12.41	13.77			2.5	0.63	0.54	0.86	1.01	0.86	1.31	1.42	1.46	1.11
	5	23	22.1	25.96	18.7	18.621	17.59	12	12.11	13.89			5	0.47	0.59	0.9	0.84	0.56	1.01	0.92	0.74	0.56
		Table Analyzed	Tc17_rhIL-2+aIL-2_IL-17A%											Table Analyzed	Tc17_rhIL-2+aIL-2_IFN-g%
		Two-way ANOVA	Ordinary											Two-way ANOVA	Ordinary
		Alpha	0.05											Alpha	0.05
		Source of Variation	% of total variation	P value	P value summary	Significant?								Source of Variation	% of total variation	P value	P value summary	Significant?
		Interaction	5.293	<0.0001	****	Yes								Interaction	7.837	0.0131	*	Yes
		Row Factor	58.62	<0.0001	****	Yes								Row Factor	55.9	<0.0001	****	Yes
		Column Factor	34.21	<0.0001	****	Yes								Column Factor	26.52	<0.0001	****	Yes
		ANOVA table	SS	DF	MS	F (DFn, DFd)	P value							ANOVA table	SS	DF	MS	F (DFn, DFd)	P value
		Interaction	47.53	8	5.941	F (8, 30) = 10.59	P<0.0001							Interaction	0.6605	8	0.08256	F (8, 30) = 3.019	P=0.0131
		Row Factor	526.3	4	131.6	F (4, 30) = 234.5	P<0.0001							Row Factor	4.711	4	1.178	F (4, 30) = 43.07	P<0.0001
		Column Factor	307.2	2	153.6	F (2, 30) = 273.7	P<0.0001							Column Factor	2.235	2	1.118	F (2, 30) = 40.87	P<0.0001
		Residual	16.84	30	0.5612									Residual	0.8204	30	0.02735
		Data summary												Data summary
		Number of columns (Column Factor)	3											Number of columns (Column Factor)	3
		Number of rows (Row Factor)	5											Number of rows (Row Factor)	5
		Number of values	45											Number of values	45
		Within each row, compare columns (simple effects within rows)												Within each row, compare columns (simple effects within rows)
		Number of families	5											Number of families	5
		Number of comparisons per family	3											Number of comparisons per family	3
		Alpha	0.05											Alpha	0.05
		Tukey's multiple comparisons test	Mean Diff.	95.00% CI of diff.	Below threshold?	Summary	Adjusted P Value							Tukey's multiple comparisons test	Mean Diff.	95.00% CI of diff.	Below threshold?	Summary	Adjusted P Value
		0.3125												0.3125
		CD5lo vs. Ly6C-	3.04	1.532 to 4.548	Yes	****	<0.0001							CD5lo vs. Ly6C-	-0.2467	-0.5795 to 0.08620	No	ns	0.1782
		CD5lo vs. Ly6C+	4.093	2.585 to 5.601	Yes	****	<0.0001							CD5lo vs. Ly6C+	-0.82	-1.153 to -0.4871	Yes	****	<0.0001
		Ly6C- vs. Ly6C+	1.053	-0.4545 to 2.561	No	ns	0.2137							Ly6C- vs. Ly6C+	-0.5733	-0.9062 to -0.2405	Yes	***	0.0006
		0.625												0.625
		CD5lo vs. Ly6C-	2.5	0.9921 to 4.008	Yes	***	0.0009							CD5lo vs. Ly6C-	-0.02667	-0.3595 to 0.3062	No	ns	0.9787
		CD5lo vs. Ly6C+	5.043	3.535 to 6.551	Yes	****	<0.0001							CD5lo vs. Ly6C+	-0.6167	-0.9495 to -0.2838	Yes	***	0.0002
		Ly6C- vs. Ly6C+	2.543	1.035 to 4.051	Yes	***	0.0007							Ly6C- vs. Ly6C+	-0.59	-0.9229 to -0.2571	Yes	***	0.0004
		1.25												1.25
		CD5lo vs. Ly6C-	2.327	0.8188 to 3.835	Yes	**	0.0018							CD5lo vs. Ly6C-	-0.1367	-0.4695 to 0.1962	No	ns	0.5751
		CD5lo vs. Ly6C+	5.13	3.622 to 6.638	Yes	****	<0.0001							CD5lo vs. Ly6C+	-0.5133	-0.8462 to -0.1805	Yes	**	0.0018
		Ly6C- vs. Ly6C+	2.803	1.295 to 4.311	Yes	***	0.0002							Ly6C- vs. Ly6C+	-0.3767	-0.7095 to -0.04380	Yes	*	0.024
		2.5												2.5
		CD5lo vs. Ly6C-	3.097	1.589 to 4.605	Yes	****	<0.0001							CD5lo vs. Ly6C-	-0.3833	-0.7162 to -0.05047	Yes	*	0.0213
		CD5lo vs. Ly6C+	6.71	5.202 to 8.218	Yes	****	<0.0001							CD5lo vs. Ly6C+	-0.6533	-0.9862 to -0.3205	Yes	***	0.0001
		Ly6C- vs. Ly6C+	3.613	2.105 to 5.121	Yes	****	<0.0001							Ly6C- vs. Ly6C+	-0.27	-0.6029 to 0.06287	No	ns	0.1297
		5												5
		CD5lo vs. Ly6C-	5.383	3.875 to 6.891	Yes	****	<0.0001							CD5lo vs. Ly6C-	-0.15	-0.4829 to 0.1829	No	ns	0.5149
		CD5lo vs. Ly6C+	11.02	9.512 to 12.53	Yes	****	<0.0001							CD5lo vs. Ly6C+	-0.08667	-0.4195 to 0.2462	No	ns	0.7983
		Ly6C- vs. Ly6C+	5.637	4.129 to 7.145	Yes	****	<0.0001							Ly6C- vs. Ly6C+	0.06333	-0.2695 to 0.3962	No	ns	0.8863
		Test details	Mean 1	Mean 2	Mean Diff.	SE of diff.	N1	N2	q	DF				Test details	Mean 1	Mean 2	Mean Diff.	SE of diff.	N1	N2	q	DF
		0.3125												0.3125
		CD5lo vs. Ly6C-	11.17	8.127	3.04	0.6116	3	3	7.029	30				CD5lo vs. Ly6C-	1.223	1.47	-0.2467	0.135	3	3	2.584	30
		CD5lo vs. Ly6C+	11.17	7.073	4.093	0.6116	3	3	9.464	30				CD5lo vs. Ly6C+	1.223	2.043	-0.82	0.135	3	3	8.589	30
		Ly6C- vs. Ly6C+	8.127	7.073	1.053	0.6116	3	3	2.435	30				Ly6C- vs. Ly6C+	1.47	2.043	-0.5733	0.135	3	3	6.005	30
		0.625												0.625
		CD5lo vs. Ly6C-	14.07	11.57	2.5	0.6116	3	3	5.78	30				CD5lo vs. Ly6C-	1.23	1.257	-0.02667	0.135	3	3	0.2793	30
		CD5lo vs. Ly6C+	14.07	9.023	5.043	0.6116	3	3	11.66	30				CD5lo vs. Ly6C+	1.23	1.847	-0.6167	0.135	3	3	6.459	30
		Ly6C- vs. Ly6C+	11.57	9.023	2.543	0.6116	3	3	5.881	30				Ly6C- vs. Ly6C+	1.257	1.847	-0.59	0.135	3	3	6.18	30
		1.25												1.25
		CD5lo vs. Ly6C-	17.13	14.81	2.327	0.6116	3	3	5.38	30				CD5lo vs. Ly6C-	1.273	1.41	-0.1367	0.135	3	3	1.431	30
		CD5lo vs. Ly6C+	17.13	12	5.13	0.6116	3	3	11.86	30				CD5lo vs. Ly6C+	1.273	1.787	-0.5133	0.135	3	3	5.377	30
		Ly6C- vs. Ly6C+	14.81	12	2.803	0.6116	3	3	6.482	30				Ly6C- vs. Ly6C+	1.41	1.787	-0.3767	0.135	3	3	3.945	30
		2.5												2.5
		CD5lo vs. Ly6C-	19.94	16.84	3.097	0.6116	3	3	7.16	30				CD5lo vs. Ly6C-	0.6767	1.06	-0.3833	0.135	3	3	4.015	30
		CD5lo vs. Ly6C+	19.94	13.23	6.71	0.6116	3	3	15.51	30				CD5lo vs. Ly6C+	0.6767	1.33	-0.6533	0.135	3	3	6.843	30
		Ly6C- vs. Ly6C+	16.84	13.23	3.613	0.6116	3	3	8.355	30				Ly6C- vs. Ly6C+	1.06	1.33	-0.27	0.135	3	3	2.828	30
		5												5
		CD5lo vs. Ly6C-	23.69	18.3	5.383	0.6116	3	3	12.45	30				CD5lo vs. Ly6C-	0.6533	0.8033	-0.15	0.135	3	3	1.571	30
		CD5lo vs. Ly6C+	23.69	12.67	11.02	0.6116	3	3	25.48	30				CD5lo vs. Ly6C+	0.6533	0.74	-0.08667	0.135	3	3	0.9077	30
		Ly6C- vs. Ly6C+	18.3	12.67	5.637	0.6116	3	3	13.03	30				Ly6C- vs. Ly6C+	0.8033	0.74	0.06333	0.135	3	3	0.6633	30
[truncated: 9 more columns]

## Sheet: Fig6
Fig 6a
		CD5lo			Ly6C-			Ly6C+						CD5lo			Ly6C-			Ly6C+
	n	1	2	3	1	2	3	1	2	3			n	1	2	3	1	2	3	1	2	3
aCD3 titer (ug/ml)	1.25	222	218	215	180	158	148	151	140	145		aCD3 titer (ug/ml)	1.25	200	171	177	188	159	169	154	136	130
	2.5	781	675	661	378	282	297	262	283	229			2.5	665	754	581	341	288	288	220	195	201
	5	1293	1226	1354	1078	1122	1094	1056	926	915			5	1256	1209	1132	819	774	696	546	433	447
		Table Analyzed	pCD3_IRF4											Table Analyzed	pCD3+TGF-b_IRF4
		Two-way ANOVA	Ordinary											Two-way ANOVA	Ordinary
		Alpha	0.05											Alpha	0.05
		Source of Variation	% of total variation	P value	P value summary	Significant?								Source of Variation	% of total variation	P value	P value summary	Significant?
		Interaction	2.782	<0.0001	****	Yes								Interaction	11.93	<0.0001	****	Yes
		Row Factor	88.44	<0.0001	****	Yes								Row Factor	61.93	<0.0001	****	Yes
		Column Factor	8.002	<0.0001	****	Yes								Column Factor	24.82	<0.0001	****	Yes
		ANOVA table	SS	DF	MS	F (DFn, DFd)	P value							ANOVA table	SS	DF	MS	F (DFn, DFd)	P value
		Interaction	134917	4	33729	F (4, 18) = 16.17	P<0.0001							Interaction	374086	4	93521	F (4, 18) = 40.50	P<0.0001
		Row Factor	4289825	2	2144912	F (2, 18) = 1028	P<0.0001							Row Factor	1942401	2	971200	F (2, 18) = 420.5	P<0.0001
		Column Factor	388104	2	194052	F (2, 18) = 93.05	P<0.0001							Column Factor	778630	2	389315	F (2, 18) = 168.6	P<0.0001
		Residual	37539	18	2085									Residual	41569	18	2309
		Data summary												Data summary
		Number of columns (Column Factor)	3											Number of columns (Column Factor)	3
		Number of rows (Row Factor)	3											Number of rows (Row Factor)	3
		Number of values	27											Number of values	27
		Within each row, compare columns (simple effects within rows)												Within each row, compare columns (simple effects within rows)
		Number of families	3											Number of families	3
		Number of comparisons per family	3											Number of comparisons per family	3
		Alpha	0.05											Alpha	0.05
		Tukey's multiple comparisons test	Mean Diff.	95.00% CI of diff.	Below threshold?	Summary	Adjusted P Value							Tukey's multiple comparisons test	Mean Diff.	95.00% CI of diff.	Significant?	Summary	Adjusted P Value
		1.25												1.25
		CD5lo vs. Ly6C-	56.33	-38.83 to 151.5	No	ns	0.3095							CD5lo vs. Ly6C-	10.67	-89.47 to 110.8	No	ns	0.9602
		CD5lo vs. Ly6C+	73	-22.16 to 168.2	No	ns	0.1516							CD5lo vs. Ly6C+	42.67	-57.47 to 142.8	No	ns	0.5338
		Ly6C- vs. Ly6C+	16.67	-78.50 to 111.8	No	ns	0.8963							Ly6C- vs. Ly6C+	32	-68.14 to 132.1	No	ns	0.6984
		2.5												2.5
		CD5lo vs. Ly6C-	386.7	291.5 to 481.8	Yes	****	<0.0001							CD5lo vs. Ly6C-	361	260.9 to 461.1	Yes	****	<0.0001
		CD5lo vs. Ly6C+	447.7	352.5 to 542.8	Yes	****	<0.0001							CD5lo vs. Ly6C+	461.3	361.2 to 561.5	Yes	****	<0.0001
		Ly6C- vs. Ly6C+	61	-34.16 to 156.2	No	ns	0.2567							Ly6C- vs. Ly6C+	100.3	0.1921 to 200.5	Yes	*	0.0495
		5												5
		CD5lo vs. Ly6C-	193	97.84 to 288.2	Yes	***	0.0002							CD5lo vs. Ly6C-	436	335.9 to 536.1	Yes	****	<0.0001
		CD5lo vs. Ly6C+	325.3	230.2 to 420.5	Yes	****	<0.0001							CD5lo vs. Ly6C+	723.7	623.5 to 823.8	Yes	****	<0.0001
		Ly6C- vs. Ly6C+	132.3	37.17 to 227.5	Yes	**	0.0062							Ly6C- vs. Ly6C+	287.7	187.5 to 387.8	Yes	****	<0.0001
		Test details	Mean 1	Mean 2	Mean Diff.	SE of diff.	N1	N2	q	DF				Test details	Mean 1	Mean 2	Mean Diff.	SE of diff.	N1	N2	q	DF
		1.25												1.25
		CD5lo vs. Ly6C-	218.3	162	56.33	37.29	3	3	2.137	18				CD5lo vs. Ly6C-	182.7	172	10.67	39.24	3	3	0.3844	18
		CD5lo vs. Ly6C+	218.3	145.3	73	37.29	3	3	2.769	18				CD5lo vs. Ly6C+	182.7	140	42.67	39.24	3	3	1.538	18
		Ly6C- vs. Ly6C+	162	145.3	16.67	37.29	3	3	0.6321	18				Ly6C- vs. Ly6C+	172	140	32	39.24	3	3	1.153	18
		2.5												2.5
		CD5lo vs. Ly6C-	705.7	319	386.7	37.29	3	3	14.67	18				CD5lo vs. Ly6C-	666.7	305.7	361	39.24	3	3	13.01	18
		CD5lo vs. Ly6C+	705.7	258	447.7	37.29	3	3	16.98	18				CD5lo vs. Ly6C+	666.7	205.3	461.3	39.24	3	3	16.63	18
		Ly6C- vs. Ly6C+	319	258	61	37.29	3	3	2.314	18				Ly6C- vs. Ly6C+	305.7	205.3	100.3	39.24	3	3	3.616	18
		5												5
		CD5lo vs. Ly6C-	1291	1098	193	37.29	3	3	7.32	18				CD5lo vs. Ly6C-	1199	763	436	39.24	3	3	15.71	18
		CD5lo vs. Ly6C+	1291	965.7	325.3	37.29	3	3	12.34	18				CD5lo vs. Ly6C+	1199	475.3	723.7	39.24	3	3	26.08	18
		Ly6C- vs. Ly6C+	1098	965.7	132.3	37.29	3	3	5.019	18				Ly6C- vs. Ly6C+	763	475.3	287.7	39.24	3	3	10.37	18
	Fig 6b
	NC			Target seq.									NC			Target seq.
n	1	2	3	1	2	3						n	1	2	3	1	2	3
CD5lo	0.00955534	0.0141524	0.0129329	4.05731	4.28865	4.17137						CD5lo	0.000652014	0.000497571	0.00090311	7.03162	5.75117	6.88691
Ly6C-	0.0160701	0.0172235	0.0168691	1.54455	1.62134	1.90157						Ly6C-	0.00082529	0.000878415	0.000544489	2.75845	2.77763	1.51977
Ly6C+	0.000145555	0.000222155	0.0132658	0.600342	0.155378	0.0787736						Ly6C+	0.00102312	0.000652014	0.00155076	0.831539	0.866851	1.03804
	Table Analyzed	IRF4_Rorc											Table Analyzed	IRF4_Il17a
	Two-way ANOVA	Ordinary											Two-way ANOVA	Ordinary
	Alpha	0.05											Alpha	0.05
	Source of Variation	% of total variation	P value	P value summary	Significant?								Source of Variation	% of total variation	P value	P value summary	Significant?
	Interaction	27.53	<0.0001	****	Yes								Interaction	25.34	<0.0001	****	Yes
	Row Factor	27.7	<0.0001	****	Yes								Row Factor	25.33	<0.0001	****	Yes
	Column Factor	44.15	<0.0001	****	Yes								Column Factor	47.32	<0.0001	****	Yes
	ANOVA table	SS	DF	MS	F (DFn, DFd)	P value							ANOVA table	SS	DF	MS	F (DFn, DFd)	P value
	Interaction	11.63	2	5.813	F (2, 12) = 272.3	P<0.0001							Interaction	25.81	2	12.9	F (2, 12) = 75.65	P<0.0001
	Row Factor	11.7	2	5.849	F (2, 12) = 274.0	P<0.0001							Row Factor	25.8	2	12.9	F (2, 12) = 75.64	P<0.0001
	Column Factor	18.64	1	18.64	F (1, 12) = 873.4	P<0.0001							Column Factor	48.2	1	48.2	F (1, 12) = 282.6	P<0.0001
	Residual	0.2561	12	0.02135									Residual	2.047	12	0.1706
	Difference between column means												Difference between column means
	Mean of NC	0.01116											Mean of NC	0.0008363
	Mean of RF	2.047											Mean of RF	3.274
	Difference between means	-2.035											Difference between means	-3.273
	SE of difference	0.06887											SE of difference	0.1947
	95% CI of difference	-2.185 to -1.885											95% CI of difference	-3.697 to -2.849
	Data summary												Data summary
	Number of columns (Column Factor)	2											Number of columns (Column Factor)	2
	Number of rows (Row Factor)	3											Number of rows (Row Factor)	3
	Number of values	18											Number of values	18
	Within each column, compare rows (simple effects within columns)												Within each column, compare rows (simple effects within columns)
	Number of families	2											Number of families	2
	Number of comparisons per family	3											Number of comparisons per family	3
	Alpha	0.05											Alpha	0.05
	Tukey's multiple comparisons test	Mean Diff.	95.00% CI of diff.	Below threshold?	Summary	Adjusted P Value							Tukey's multiple comparisons test	Mean Diff.	95.00% CI of diff.	Below threshold?	Summary	Adjusted P Value
	NC												NC
	CD5lo vs. Ly6C-	-0.004507	-0.3228 to 0.3137	No	ns	0.9992							CD5lo vs. Ly6C-	-6.517e-05	-0.8997 to 0.8996	No	ns	>0.9999
	CD5lo vs. Ly6C+	0.007669	-0.3106 to 0.3259	No	ns	0.9977							CD5lo vs. Ly6C+	-0.0003911	-0.9000 to 0.8992	No	ns	>0.9999
	Ly6C- vs. Ly6C+	0.01218	-0.3061 to 0.3304	No	ns	0.9943							Ly6C- vs. Ly6C+	-0.0003259	-0.9000 to 0.8993	No	ns	>0.9999
	RF												RF
	CD5lo vs. Ly6C-	2.483	2.165 to 2.802	Yes	****	<0.0001							CD5lo vs. Ly6C-	4.205	3.305 to 5.104	Yes	****	<0.0001
	CD5lo vs. Ly6C+	3.894	3.576 to 4.213	Yes	****	<0.0001							CD5lo vs. Ly6C+	5.644	4.745 to 6.544	Yes	****	<0.0001
	Ly6C- vs. Ly6C+	1.411	1.093 to 1.729	Yes	****	<0.0001							Ly6C- vs. Ly6C+	1.44	0.5402 to 2.339	Yes	**	0.0029
	Test details	Mean 1	Mean 2	Mean Diff.	SE of diff.	N1	N2	q	DF				Test details	Mean 1	Mean 2	Mean Diff.	SE of diff.	N1	N2	q	DF
	NC												NC
	CD5lo vs. Ly6C-	0.01221	0.01672	-0.004507	0.1193	3	3	0.05344	12				CD5lo vs. Ly6C-	0.0006842	0.0007494	-6.517e-05	0.3372	3	3	0.0002733	12
	CD5lo vs. Ly6C+	0.01221	0.004545	0.007669	0.1193	3	3	0.09092	12				CD5lo vs. Ly6C+	0.0006842	0.001075	-0.0003911	0.3372	3	3	0.00164	12
	Ly6C- vs. Ly6C+	0.01672	0.004545	0.01218	0.1193	3	3	0.1444	12				Ly6C- vs. Ly6C+	0.0007494	0.001075	-0.0003259	0.3372	3	3	0.001367	12
	RF												RF
	CD5lo vs. Ly6C-	4.172	1.689	2.483	0.1193	3	3	29.44	12				CD5lo vs. Ly6C-	6.557	2.352	4.205	0.3372	3	3	17.63	12
	CD5lo vs. Ly6C+	4.172	0.2782	3.894	0.1193	3	3	46.17	12				CD5lo vs. Ly6C+	6.557	0.9121	5.644	0.3372	3	3	23.67	12
	Ly6C- vs. Ly6C+	1.689	0.2782	1.411	0.1193	3	3	16.73	12				Ly6C- vs. Ly6C+	2.352	0.9121	1.44	0.3372	3	3	6.038	12
	Fig 6c
n	CD5lo	Ly6C-	Ly6C+		Table Analyzed	Smad3									n	CD5lo	Ly6C-	Ly6C+		Table Analyzed	pSmad3
1	360	548	653												1	1580	2215	3238
2	367	615	748		Two-way ANOVA	Ordinary									2	2089	3116	4283		Two-way ANOVA	Ordinary
3	339	510	703		Alpha	0.05									3	1608	2313	3869		Alpha	0.05
4	323	496	639												4	1478	2233	3083
5	299	504	670		Source of Variation	% of total variation	P value	P value summary	Significant?						5	1682	2541	3826		Source of Variation	% of total variation	P value	P value summary	Significant?
					Row Factor	4.876	0.0123	*	Yes											Row Factor	12.94	0.002	**	Yes
					Column Factor	93.63	<0.0001	****	Yes											Column Factor	84.83	<0.0001	****	Yes
					ANOVA table	SS (Type III)	DF	MS	F (DFn, DFd)	P value										ANOVA table	SS (Type III)	DF	MS	F (DFn, DFd)	P value
					Row Factor	15601	4	3900	F (4, 8) = 6.535	P=0.0123										Row Factor	1502342	4	375586	F (4, 8) = 11.63	P=0.0020
					Column Factor	299563	2	149782	F (2, 8) = 251.0	P<0.0001										Column Factor	9846238	2	4923119	F (2, 8) = 152.5	P<0.0001
					Residual	4775	8	596.8												Residual	258311	8	32289
					Data summary															Data summary
					Number of columns (Column Factor)	3														Number of columns (Column Factor)	3
					Number of rows (Row Factor)	5														Number of rows (Row Factor)	5
					Number of values	15														Number of values	15
					Compare column means (main column effect)															Compare column means (main column effect)
					Number of families	1														Number of families	1
					Number of comparisons per family	3														Number of comparisons per family	3
					Alpha	0.05														Alpha	0.05
					Tukey's multiple comparisons test	Mean Diff.	95.00% CI of diff.	Below threshold?	Summary	Adjusted P Value										Tukey's multiple comparisons test	Mean Diff.	95.00% CI of diff.	Below threshold?	Summary	Adjusted P Value
					CD5lo vs. Ly6C-	-197	-241.2 to -152.8	Yes	****	<0.0001										CD5lo vs. Ly6C-	-796.2	-1121 to -471.5	Yes	***	0.0003
					CD5lo vs. Ly6C+	-345	-389.2 to -300.8	Yes	****	<0.0001										CD5lo vs. Ly6C+	-1972	-2297 to -1648	Yes	****	<0.0001
					Ly6C- vs. Ly6C+	-148	-192.2 to -103.8	Yes	****	<0.0001										Ly6C- vs. Ly6C+	-1176	-1501 to -851.5	Yes	****	<0.0001
					Test details	Mean 1	Mean 2	Mean Diff.	SE of diff.	N1	N2	q	DF							Test details	Mean 1	Mean 2	Mean Diff.	SE of diff.	N1	N2	q	DF
					CD5lo vs. Ly6C-	337.6	534.6	-197	15.45	5	5	18.03	8							CD5lo vs. Ly6C-	1687	2484	-796.2	113.6	5	5	9.908	8
					CD5lo vs. Ly6C+	337.6	682.6	-345	15.45	5	5	31.58	8							CD5lo vs. Ly6C+	1687	3660	-1972	113.6	5	5	24.54	8
					Ly6C- vs. Ly6C+	534.6	682.6	-148	15.45	5	5	13.55	8							Ly6C- vs. Ly6C+	2484	3660	-1176	113.6	5	5	14.64	8
	Fig 6d
	NC			Target seq.								NC			Target seq.
n	1	2	3	1	2	3					n	1	2	3	1	2	3
CD5lo	0.00014759	0.00014759	0.00017071	0.0926021	0.215714	0.168076					CD5lo	0.00581444	0.00212821	0.0001743	0.148019	0.212253	0.195312
Ly6C-	0.00080272	0.00074897	0.00081959	0.806934	0.841201	0.939863					Ly6C-	0.00103262	0.00110673	0.00081018	1.03087	1.05253	0.99575
Ly6C+	0.00190041	0.00265058	0.00216791	10.4386	10.4386	12.1582					Ly6C+	0.00237233	0.00380081	0.00016797	1.64398	2.80342	1.7498
	Table Analyzed	Smad3_Rorc										Table Analyzed	Smad3_Il17a
	Two-way ANOVA	Ordinary										Two-way ANOVA	Ordinary
	Alpha	0.05										Alpha	0.05
	Source of Variation	% of total variation	P value	P value summary	Significant?							Source of Variation	% of total variation	P value	P value summary	Significant?
	Interaction	37.41	<0.0001	****	Yes							Interaction	23.16	0.0002	***	Yes
	Row Factor	37.44	<0.0001	****	Yes							Row Factor	23.13	0.0002	***	Yes
	Column Factor	24.48	<0.0001	****	Yes							Column Factor	46.53	<0.0001	****	Yes
	ANOVA table	SS	DF	MS	F (DFn, DFd)	P value						ANOVA table	SS	DF	MS	F (DFn, DFd)	P value
	Interaction	110.6	2	55.3	F (2, 12) = 333.7	P<0.0001						Interaction	2.664	2	1.332	F (2, 12) = 19.35	P=0.0002
	Row Factor	110.7	2	55.34	F (2, 12) = 334.0	P<0.0001						Row Factor	2.661	2	1.33	F (2, 12) = 19.33	P=0.0002
	Column Factor	72.36	1	72.36	F (1, 12) = 436.7	P<0.0001						Column Factor	5.351	1	5.351	F (1, 12) = 77.77	P<0.0001
	Residual	1.989	12	0.1657								Residual	0.8258	12	0.06881
	Difference between column means											Difference between column means
	Mean of N.C	0.001062										Mean of N.C	0.001934
	Mean of -1071	4.011										Mean of -184	1.092
	Difference between means	-4.01										Difference between means	-1.091
	SE of difference	0.1919										SE of difference	0.1237
	95% CI of difference	-4.428 to -3.592										95% CI of difference	-1.360 to -0.8211
	Data summary											Data summary
	Number of columns (Column Factor)	2										Number of columns (Column Factor)	2
	Number of rows (Row Factor)	3										Number of rows (Row Factor)	3
	Number of values	18										Number of values	18
	Within each column, compare rows (simple effects within columns)											Within each column, compare rows (simple effects within columns)
	Number of families	2										Number of families	2
	Number of comparisons per family	3										Number of comparisons per family	3
	Alpha	0.05										Alpha	0.05
	Tukey's multiple comparisons test	Mean Diff.	95.00% CI of diff.	Below threshold?	Summary	Adjusted P Value						Tukey's multiple comparisons test	Mean Diff.	95.00% CI of diff.	Below threshold?	Summary	Adjusted P Value
	NC											NC
	CD5lo vs. Ly6C-	-0.0006351	-0.8874 to 0.8861	No	ns	>0.9999						CD5lo vs. Ly6C-	0.001722	-0.5697 to 0.5731	No	ns	>0.9999
	CD5lo vs. Ly6C+	-0.002084	-0.8888 to 0.8847	No	ns	>0.9999						CD5lo vs. Ly6C+	0.0005919	-0.5708 to 0.5720	No	ns	>0.9999
	Ly6C- vs. Ly6C+	-0.001449	-0.8882 to 0.8853	No	ns	>0.9999						Ly6C- vs. Ly6C+	-0.001131	-0.5725 to 0.5703	No	ns	>0.9999
	RF											RF
	CD5lo vs. Ly6C-	-0.7039	-1.591 to 0.1829	No	ns	0.1278						CD5lo vs. Ly6C-	-0.8412	-1.413 to -0.2698	Yes	**	0.0053
	CD5lo vs. Ly6C+	-10.85	-11.74 to -9.966	Yes	****	<0.0001						CD5lo vs. Ly6C+	-1.881	-2.452 to -1.309	Yes	****	<0.0001
	Ly6C- vs. Ly6C+	-10.15	-11.04 to -9.262	Yes	****	<0.0001						Ly6C- vs. Ly6C+	-1.039	-1.611 to -0.4679	Yes	**	0.0011
	Test details	Mean 1	Mean 2	Mean Diff.	SE of diff.	N1	N2	q	DF			Test details	Mean 1	Mean 2	Mean Diff.	SE of diff.	N1	N2	q	DF
	NC											NC
	CD5lo vs. Ly6C-	0.0001553	0.0007904	-0.0006351	0.3324	3	3	0.002702	12			CD5lo vs. Ly6C-	0.002706	0.0009832	0.001722	0.2142	3	3	0.01137	12
	CD5lo vs. Ly6C+	0.0001553	0.00224	-0.002084	0.3324	3	3	0.008869	12			CD5lo vs. Ly6C+	0.002706	0.002114	0.0005919	0.2142	3	3	0.003908	12
	Ly6C- vs. Ly6C+	0.0007904	0.00224	-0.001449	0.3324	3	3	0.006166	12			Ly6C- vs. Ly6C+	0.0009832	0.002114	-0.001131	0.2142	3	3	0.007465	12
	RF											RF
	CD5lo vs. Ly6C-	0.1588	0.8627	-0.7039	0.3324	3	3	2.995	12			CD5lo vs. Ly6C-	0.1852	1.026	-0.8412	0.2142	3	3	5.554	12
	CD5lo vs. Ly6C+	0.1588	11.01	-10.85	0.3324	3	3	46.18	12			CD5lo vs. Ly6C+	0.1852	2.066	-1.881	0.2142	3	3	12.42	12
	Ly6C- vs. Ly6C+	0.8627	11.01	-10.15	0.3324	3	3	43.18	12			Ly6C- vs. Ly6C+	1.026	2.066	-1.039	0.2142	3	3	6.863	12
	Fig 6e
	GFP-			GFP+								GFP-			GFP+
n	1	2	3	1	2	3					n	1	2	3	1	2	3
CD5lo	40.8	37.6	37.3	14.7	16.4	13.5					CD5lo	22.1	22	19.6	27.6	27.1	24.7
Ly6C-	32.4	31.3	27.4	13.8	13.3	14.1					Ly6C-	27.1	26	26.4	30	29.7	31.7
Ly6C+	24.8	20.1	20.3	11.5	13.9	13.3					Ly6C+	30.7	28.9	31.4	38.3	37.5	36.7
	Table Analyzed	IL-17A_Smad3										Table Analyzed	IFN-g_Smad3
	Two-way ANOVA	Ordinary										Two-way ANOVA	Ordinary
	Alpha	0.05										Alpha	0.05
	Source of Variation	% of total variation	P value	P value summary	Significant?							Source of Variation	% of total variation	P value	P value summary	Significant?
	Interaction	9.858	<0.0001	****	Yes							Interaction	1.684	0.0967	ns	No
	Row Factor	15.75	<0.0001	****	Yes							Row Factor	65.84	<0.0001	****	Yes
	Column Factor	71.82	<0.0001	****	Yes							Column Factor	28.94	<0.0001	****	Yes
	ANOVA table	SS	DF	MS	F (DFn, DFd)	P value						ANOVA table	SS	DF	MS	F (DFn, DFd)	P value
	Interaction	165.9	2	82.95	F (2, 12) = 23.07	P<0.0001						Interaction	7.791	2	3.896	F (2, 12) = 2.856	P=0.0967
	Row Factor	265.1	2	132.5	F (2, 12) = 36.86	P<0.0001						Row Factor	304.7	2	152.3	F (2, 12) = 111.7	P<0.0001
	Column Factor	1209	1	1209	F (1, 12) = 336.1	P<0.0001						Column Factor	133.9	1	133.9	F (1, 12) = 98.20	P<0.0001
	Residual	43.15	12	3.596								Residual	16.37	12	1.364
	Difference between column means											Difference between column means
	Mean of GFP-	30.22										Mean of GFP-	26.02
	Mean of GFP+	13.83										Mean of GFP+	31.48
	Difference between means	16.39										Difference between means	-5.456
	SE of difference	0.8939										SE of difference	0.5505
	95% CI of difference	14.44 to 18.34										95% CI of difference	-6.655 to -4.256
	Data summary											Data summary
	Number of columns (Column Factor)	2										Number of columns (Column Factor)	2
	Number of rows (Row Factor)	3										Number of rows (Row Factor)	3
	Number of values	18										Number of values	18
	Compare each cell mean with the other cell mean in that row											Compare each cell mean with the other cell mean in that row
	Number of families	1										Number of families	1
	Number of comparisons per family	3										Number of comparisons per family	3
	Alpha	0.05										Alpha	0.05
	Šídák's multiple comparisons test	Mean Diff.	95.00% CI of diff.	Below threshold?	Summary	Adjusted P Value						Šídák's multiple comparisons test	Mean Diff.	95.00% CI of diff.	Below threshold?	Summary	Adjusted P Value
	GFP- - GFP+											GFP- - GFP+
	CD5lo	23.7	19.41 to 27.99	Yes	****	<0.0001						CD5lo	-5.233	-7.875 to -2.592	Yes	***	0.0004
	Ly6C-	16.63	12.34 to 20.92	Yes	****	<0.0001						Ly6C-	-3.967	-6.608 to -1.325	Yes	**	0.004
	Ly6C+	8.833	4.544 to 13.12	Yes	***	0.0003						Ly6C+	-7.167	-9.808 to -4.525	Yes	****	<0.0001
	Test details	Mean 1	Mean 2	Mean Diff.	SE of diff.	N1	N2	t	DF			Test details	Mean 1	Mean 2	Mean Diff.	SE of diff.	N1	N2	t	DF
	GFP- - GFP+											GFP- - GFP+
	CD5lo	38.57	14.87	23.7	1.548	3	3	15.31	12			CD5lo	21.23	26.47	-5.233	0.9536	3	3	5.488	12
	Ly6C-	30.37	13.73	16.63	1.548	3	3	10.74	12			Ly6C-	26.5	30.47	-3.967	0.9536	3	3	4.16	12
	Ly6C+	21.73	12.9	8.833	1.548	3	3	5.705	12			Ly6C+	30.33	37.5	-7.167	0.9536	3	3	7.516	12
	Fig 6f
	GFP-			GFP+								GFP-			GFP+
n	1	2	3	1	2	3					n	1	2	3	1	2	3
CD5lo	32.1	34.3	34.7	43.9	45.1	45					CD5lo	12.2	11	12.5	6.6	6.51	8.78
Ly6C-	30.5	29.2	27.8	43.5	40.4	42.1					Ly6C-	19.6	18.9	17.9	11.7	13	12.9
Ly6C+	24.1	24	22.9	39.3	39.7	36.8					Ly6C+	20.1	22.2	21.6	16.7	15.6	14.5
	Table Analyzed	shSmad3_IL-17A										Table Analyzed	shSmad3_IFN-g
	Two-way ANOVA	Ordinary										Two-way ANOVA	Ordinary
	Alpha	0.05										Alpha	0.05
	Source of Variation	% of total variation	P value	P value summary	Significant?							Source of Variation	% of total variation	P value	P value summary	Significant?
	Interaction	1.21	0.0556	ns	No							Interaction	0.5402	0.368	ns	No
	Row Factor	19.99	<0.0001	****	Yes							Row Factor	61.91	<0.0001	****	Yes
	Column Factor	76.84	<0.0001	****	Yes							Column Factor	34.57	<0.0001	****	Yes
	ANOVA table	SS	DF	MS	F (DFn, DFd)	P value						ANOVA table	SS	DF	MS	F (DFn, DFd)	P value
	Interaction	11.81	2	5.907	F (2, 12) = 3.711	P=0.0556						Interaction	2.145	2	1.073	F (2, 12) = 1.088	P=0.3680
	Row Factor	195.1	2	97.56	F (2, 12) = 61.30	P<0.0001						Row Factor	245.8	2	122.9	F (2, 12) = 124.7	P<0.0001
	Column Factor	750.1	1	750.1	F (1, 12) = 471.3	P<0.0001						Column Factor	137.3	1	137.3	F (1, 12) = 139.2	P<0.0001
	Residual	19.1	12	1.592								Residual	11.83	12	0.9859
	Difference between column means											Difference between column means
	Mean of GFP-	28.84										Mean of GFP-	17.33
	Mean of GFP+	41.76										Mean of GFP+	11.81
	Difference between means	-12.91										Difference between means	5.523
	SE of difference	0.5947										SE of difference	0.4681
	95% CI of difference	-14.21 to -11.62										95% CI of difference	4.503 to 6.543
	Data summary											Data summary
	Number of columns (Column Factor)	2										Number of columns (Column Factor)	2
	Number of rows (Row Factor)	3										Number of rows (Row Factor)	3
	Number of values	18										Number of values	18
	Compare each cell mean with the other cell mean in that row											Compare each cell mean with the other cell mean in that row
	Number of families	1										Number of families	1
	Number of comparisons per family	3										Number of comparisons per family	3
	Alpha	0.05										Alpha	0.05
	Šídák's multiple comparisons test	Mean Diff.	95.00% CI of diff.	Below threshold?	Summary	Adjusted P Value						Šídák's multiple comparisons test	Mean Diff.	95.00% CI of diff.	Below threshold?	Summary	Adjusted P Value
	GFP- - GFP+											GFP- - GFP+
	CD5lo	-10.97	-13.82 to -8.113	Yes	****	<0.0001						CD5lo	4.603	2.357 to 6.849	Yes	***	0.0003
	Ly6C-	-12.83	-15.69 to -9.980	Yes	****	<0.0001						Ly6C-	6.267	4.021 to 8.513	Yes	****	<0.0001
	Ly6C+	-14.93	-17.79 to -12.08	Yes	****	<0.0001						Ly6C+	5.7	3.454 to 7.946	Yes	****	<0.0001
	Test details	Mean 1	Mean 2	Mean Diff.	SE of diff.	N1	N2	t	DF			Test details	Mean 1	Mean 2	Mean Diff.	SE of diff.	N1	N2	t	DF
	GFP- - GFP+											GFP- - GFP+
	CD5lo	33.7	44.67	-10.97	1.03	3	3	10.65	12			CD5lo	11.9	7.297	4.603	0.8107	3	3	5.678	12
	Ly6C-	29.17	42	-12.83	1.03	3	3	12.46	12			Ly6C-	18.8	12.53	6.267	0.8107	3	3	7.73	12
	Ly6C+	23.67	38.6	-14.93	1.03	3	3	14.5	12			Ly6C+	21.3	15.6	5.7	0.8107	3	3	7.031	12
	Fig 6h													Fig 6i														Fig 6j
n	Mig1-empty	Mig1-over		Table Analyzed	Over_Smad3 MFI		n	LMP-empty	LMP-shSmad3		Table Analyzed	Sh_Smad3 MFI		Mig1-empty	Mig1-over		Table Analyzed	Over_IL-17A		n	LMP-empty	LMP-shSmad3		Table Analyzed	Sh_IL-17A		n	Mig1-empty	Mig1-over		Table Analyzed	Over_IL-17A-IFN-g+ (GFP+)		n	LMP-empty	LMP-shSmad3		Table Analyzed	Sh_IL-17AIFN-g+ (GFP+)
1	2551	4357					1	3253	1603					11.1	5.11					1	4.45	5.17					1	71	55.9					1	79	58.6
2	3149	3897		Column B	Over		2	2147	1673		Column B	Sh		12.3	9.14		Column B	Over		2	0.61	6.73		Column B	Sh		2	70.7	69		Column B	Over		2	73	68.3		Column B	Sh
3	1741	4693		vs.	vs.		3	2232	1810		vs.	vs.		15.3	0.59		vs.	vs.		3	1.63	4.05		vs.	vs.		3	31.2	47.7		vs.	vs.		3	60	57.2		vs.	vs.
4	3238	4461		Column A	Mig1		4	2016	1899		Column A	LMP		12.1	6.88		Column A	Mig1		4	5.37	14.5		Column A	LMP		4	67.2	41.6		Column A	Mig1		4	76.2	69.1		Column A	LMP
5	2427	4010					5	2709	1874					16.6	4.97					5	1.39	21.2					5	64.6	59.9					5	76.3	53
6	2944	3955		Unpaired t test			6	2050	1462		Unpaired t test			12.7	4.44		Unpaired t test			6	4.75	3.55		Unpaired t test			6	55.2	54.9		Unpaired t test			6	80.8	70.9		Unpaired t test
7	2455	4656		P value	<0.0001		7	2024	1743		P value	0.0015		11.3	3.03		P value	<0.0001		7	1.59	9.27		P value	0.0085		7	55.5	65.8		P value	0.6449		7	81.5	49.1		P value	0.0032
8	2091	4898		P value summary	****		8	2659	1808		P value summary	**		16	1.81		P value summary	****		8	1.29	11.6		P value summary	**		8	71	67.9		P value summary	ns		8	52.2	46.1		P value summary	**
				Significantly different (P < 0.05)?	Yes						Significantly different (P < 0.05)?	Yes					Significantly different (P < 0.05)?	Yes						Significantly different (P < 0.05)?	Yes						Significantly different (P < 0.05)?	No						Significantly different (P < 0.05)?	Yes
				One- or two-tailed P value?	Two-tailed						One- or two-tailed P value?	Two-tailed					One- or two-tailed P value?	Two-tailed						One- or two-tailed P value?	Two-tailed						One- or two-tailed P value?	Two-tailed						One- or two-tailed P value?	Two-tailed
				t, df	t=7.912, df=14						t, df	t=3.927, df=14					t, df	t=7.198, df=14						t, df	t=3.059, df=14						t, df	t=0.4710, df=14						t, df	t=3.547, df=14
				How big is the difference?							How big is the difference?						How big is the difference?							How big is the difference?							How big is the difference?							How big is the difference?
				Mean of column A	2575						Mean of column A	2386					Mean of column A	13.43						Mean of column A	2.635						Mean of column A	56.19						Mean of column A	76.1
				Mean of column B	4366						Mean of column B	1734					Mean of column B	4.496						Mean of column B	9.509						Mean of column B	58.64						Mean of column B	59.99
				Difference between means (B - A) ± SEM	1791 ± 226.4						Difference between means (B - A) ± SEM	-652.3 ± 166.1					Difference between means (B - A) ± SEM	-8.929 ± 1.240						Difference between means (B - A) ± SEM	6.874 ± 2.247						Difference between means (B - A) ± SEM	2.450 ± 5.202						Difference between means (B - A) ± SEM	-16.11 ± 4.542
				95% confidence interval	1306 to 2277						95% confidence interval	-1009 to -296.0					95% confidence interval	-11.59 to -6.268						95% confidence interval	2.055 to 11.69						95% confidence interval	-8.707 to 13.61						95% confidence interval	-25.85 to -6.370
				R squared (eta squared)	0.8172						R squared (eta squared)	0.5241					R squared (eta squared)	0.7873						R squared (eta squared)	0.4007						R squared (eta squared)	0.0156						R squared (eta squared)	0.4733
				F test to compare variances							F test to compare variances						F test to compare variances							F test to compare variances							F test to compare variances							F test to compare variances
				F, DFn, Dfd	1.874, 7, 7						F, DFn, Dfd	9.098, 7, 7					F, DFn, Dfd	1.557, 7, 7						F, DFn, Dfd	10.39, 7, 7						F, DFn, Dfd	2.244, 7, 7						F, DFn, Dfd	2.820, 7, 7
				P value	0.4262						P value	0.0093					P value	0.5732						P value	0.0063						P value	0.3083						P value	0.1948
				P value summary	ns						P value summary	**					P value summary	ns						P value summary	**						P value summary	ns						P value summary	ns
				Significantly different (P < 0.05)?	No						Significantly different (P < 0.05)?	Yes					Significantly different (P < 0.05)?	No						Significantly different (P < 0.05)?	Yes						Significantly different (P < 0.05)?	No						Significantly different (P < 0.05)?	No
				Data analyzed							Data analyzed						Data analyzed							Data analyzed							Data analyzed							Data analyzed
				Sample size, column A	8						Sample size, column A	8					Sample size, column A	8						Sample size, column A	8						Sample size, column A	8						Sample size, column A	8
				Sample size, column B	8						Sample size, column B	8					Sample size, column B	8						Sample size, column B	8						Sample size, column B	8						Sample size, column B	8
n
1
2
3
4
5
6
7
8

## Sheet: Fig7
	Fig 7a
n	CD5lo	Ly6C-	Ly6C+		Table Analyzed	Mature CD8
1	503	655	745
2	542	729	990		Two-way ANOVA	Ordinary
3	517	652	941		Alpha	0.05
					Source of Variation	% of total variation	P value	P value summary	Significant?
					Row Factor	8.734	0.1903	ns	No
					Column Factor	84.51	0.0055	**	Yes
					ANOVA table	SS	DF	MS	F (DFn, DFd)	P value
					Row Factor	21535	2	10767	F (2, 4) = 2.585	P=0.1903
					Column Factor	208364	2	104182	F (2, 4) = 25.01	P=0.0055
					Residual	16664	4	4166
					Compare column means (main column effect)
					Number of families	1
					Number of comparisons per family	3
					Alpha	0.05
					Tukey's multiple comparisons test	Mean Diff.	95.00% CI of diff.	Significant?	Summary	Adjusted P Value
					CD5lo vs. Ly6C-	-158	-345.8 to 29.83	No	ns	0.0836
					CD5lo vs. Ly6C+	-371.3	-559.2 to -183.5	Yes	**	0.0047
					Ly6C- vs. Ly6C+	-213.3	-401.2 to -25.51	Yes	*	0.0333
					Test details	Mean 1	Mean 2	Mean Diff.	SE of diff.	N1	N2	q	DF
					CD5lo vs. Ly6C-	520.7	678.7	-158	52.7	3	3	4.24	4
					CD5lo vs. Ly6C+	520.7	892	-371.3	52.7	3	3	9.965	4
					Ly6C- vs. Ly6C+	678.7	892	-213.3	52.7	3	3	5.725	4
	Fig 7d
n	CD5lo	Ly6C-	Ly6C+		Table Analyzed	IL-17A_Thymus									n	CD5lo	Ly6C-	Ly6C+		Table Analyzed	IFN-g_Thymus
1	51.8	37.8	31.5												1	0.15	3.32	4.75
2	49	35	30.3		Two-way ANOVA	Ordinary									2	0.17	3.98	5.81		Two-way ANOVA	Ordinary
3	50.7	39.3	32.9		Alpha	0.05									3	0.4	3.9	4.65		Alpha	0.05
					Source of Variation	% of total variation	P value	P value summary	Significant?											Source of Variation	% of total variation	P value	P value summary	Significant?
					Row Factor	2.359	0.0354	*	Yes											Row Factor	1.324	0.2996	ns	No
					Column Factor	97.09	<0.0001	****	Yes											Column Factor	97.08	0.0003	***	Yes
					ANOVA table	SS (Type III)	DF	MS	F (DFn, DFd)	P value										ANOVA table	SS (Type III)	DF	MS	F (DFn, DFd)	P value
					Row Factor	13.72	2	6.858	F (2, 4) = 8.632	P=0.0354										Row Factor	0.509	2	0.2545	F (2, 4) = 1.654	P=0.2996
					Column Factor	564.6	2	282.3	F (2, 4) = 355.3	P<0.0001										Column Factor	37.32	2	18.66	F (2, 4) = 121.3	P=0.0003
					Residual	3.178	4	0.7944												Residual	0.6155	4	0.1539
					Data summary															Data summary
					Number of columns (Column Factor)	3														Number of columns (Column Factor)	3
					Number of rows (Row Factor)	3														Number of rows (Row Factor)	3
					Number of values	9														Number of values	9
					Compare column means (main column effect)															Compare column means (main column effect)
					Number of families	1														Number of families	1
					Number of comparisons per family	3														Number of comparisons per family	3
					Alpha	0.05														Alpha	0.05
					Tukey's multiple comparisons test	Mean Diff.	95.00% CI of diff.	Below threshold?	Summary	Adjusted P Value										Tukey's multiple comparisons test	Mean Diff.	95.00% CI of diff.	Below threshold?	Summary	Adjusted P Value
					CD5lo vs. Ly6C-	13.13	10.54 to 15.73	Yes	***	0.0001										CD5lo vs. Ly6C-	-3.493	-4.635 to -2.352	Yes	***	0.0009
					CD5lo vs. Ly6C+	18.93	16.34 to 21.53	Yes	****	<0.0001										CD5lo vs. Ly6C+	-4.83	-5.972 to -3.688	Yes	***	0.0003
					Ly6C- vs. Ly6C+	5.8	3.206 to 8.394	Yes	**	0.003										Ly6C- vs. Ly6C+	-1.337	-2.478 to -0.1952	Yes	*	0.0302
					Test details	Mean 1	Mean 2	Mean Diff.	SE of diff.	N1	N2	q	DF							Test details	Mean 1	Mean 2	Mean Diff.	SE of diff.	N1	N2	q	DF
					CD5lo vs. Ly6C-	50.5	37.37	13.13	0.7278	3	3	25.52	4							CD5lo vs. Ly6C-	0.24	3.733	-3.493	0.3203	3	3	15.42	4
					CD5lo vs. Ly6C+	50.5	31.57	18.93	0.7278	3	3	36.79	4							CD5lo vs. Ly6C+	0.24	5.07	-4.83	0.3203	3	3	21.33	4
					Ly6C- vs. Ly6C+	37.37	31.57	5.8	0.7278	3	3	11.27	4							Ly6C- vs. Ly6C+	3.733	5.07	-1.337	0.3203	3	3	5.902	4
	Fig 7f
n	CD5 MFI	HY	Pmel	B6	P14	OT-1		CD5 vs IL17A			n	CD5 MFI	HY	Pmel	B6	P14	OT-1		Smad3 vs IL17A
1	423	44.6						Best-fit values			1	963	44.6						Best-fit values
2	429	41.1						Slope	-0.006388		2	961	41.1						Slope	-0.0688
3	422	44.6						Y-intercept	40.59		3	938	44.6						Y-intercept	107.3
1	643		34.2					X-intercept	6353		1	1074		34.2					X-intercept	1560
2	634		34.9					1/slope	-156.5		2	1076		34.9					1/slope	-14.54
3	631		36.1								3	1067		36.1
1	1437			29.8				Std. Error			1	1111			29.8				Std. Error
2	1462			29.9				Slope	0.001055		2	1112			29.9				Slope	0.007818
3	1428			29.6				Y-intercept	2.175		3	1087			29.6				Y-intercept	8.853
1	2218				20						1	1207				20
2	2191				19.2			95% Confidence Intervals			2	1188				19.2			95% Confidence Intervals
3	2197				20.1			Slope	-0.008669 to -0.004108		3	1186				20.1			Slope	-0.08569 to -0.05191
1	3706					21		Y-intercept	35.89 to 45.28		1	1318					21		Y-intercept	88.19 to 126.4
2	3712					21.1		X-intercept	5071 to 8999		2	1304					21.1		X-intercept	1471 to 1705
3	3697					21.4					3	1301					21.4
								Goodness of Fit											Goodness of Fit
								R squared	0.7381										R squared	0.8563
								Sy.x	4.87										Sy.x	3.608
								Is slope significantly non-zero?											Is slope significantly non-zero?
								F	36.63										F	77.44
								DFn, DFd	1, 13										DFn, DFd	1, 13
								P value	<0.0001										P value	<0.0001
								Deviation from zero?	Significant										Deviation from zero?	Significant
								Equation	Y = -0.006388*X + 40.59										Equation	Y = -0.06880*X + 107.3
								Data											Data
								Number of X values	15										Number of X values	15
								Maximum number of Y replicates	1										Maximum number of Y replicates	1
								Total number of values	15										Total number of values	15
								Number of missing values	0										Number of missing values	0
	Fig 7g
n	CD5 MFI	HY	Pmel	B6	P14	OT-1		CD5 vs Smad3
1	423	963						Best-fit values
2	429	961						Slope	0.09594
3	422	938						Y-intercept	964.8
1	643		1074					X-intercept	-10056
2	634		1076					1/slope	10.42
3	631		1067
1	1437			1111				Std. Error
2	1462			1112				Slope	0.007835
3	1428			1087				Y-intercept	16.15
1	2218				1207
2	2191				1188			95% Confidence Intervals
3	2197				1186			Slope	0.07902 to 0.1129
1	3706					1318		Y-intercept	929.9 to 999.7
2	3712					1304		X-intercept	-12581 to -8285
3	3697					1301
								Goodness of Fit
								R squared	0.9202
								Sy.x	36.15
								Is slope significantly non-zero?
								F	150
								DFn, DFd	1, 13
								P value	<0.0001
								Deviation from zero?	Significant
								Equation	Y = 0.09594*X + 964.8
								Data
								Number of X values	15
								Maximum number of Y replicates	1
								Total number of values	15
								Number of missing values	0
	Fig 7h						Fig 7i
n	CD5 MFI	Smad3 MFI			Naïve CD8_CD5 vs Smad3		n	CD5 MFI	IL-17A+			CD5 vs Tc17		n	Smad3 MFI	IL-17A+			Smad3 vs Tc17
1	20155	4768		Best-fit values			1	17955	13.8		Best-fit values			1	5026	13.8		Best-fit values
2	18762	4824		Slope	0.1141		2	20155	9.26		Slope	-0.0006556		2	5140	9.26		Slope	-0.004015
3	18944	4256		Y-intercept	2361		3	20610	9.32		Y-intercept	23.6		3	5538	9.32		Y-intercept	31.81
4	23950	4925		X-intercept	-20697		4	20985	8.37		X-intercept	36000		4	5916	8.37		X-intercept	7923
5	18215	4533		1/slope	8.765		5	21715	8.87		1/slope	-1525		5	5780	8.87		1/slope	-249.1
6	20985	4856					6	22645	9.2					6	5862	9.2
7	20610	4985		Std. Error			7	23735	8.37		Std. Error			7	5396	8.37		Std. Error
8	19360	4860		Slope	0.01881		8	23950	7.57		Slope	0.0001237		8	6143	7.57		Slope	0.00082
9	23010	5118		Y-intercept	411.7		9	24089	8.71		Y-intercept	2.841		9	5877	8.71		Y-intercept	4.743
10	17955	3945					10	26614	7.56					10	6070	7.56
11	21759	4620		95% Confidence Intervals			11	28260	4.21		95% Confidence Intervals			11	6685	4.21		95% Confidence Intervals
12	22692	4841		Slope	0.07399 to 0.1542						Slope	-0.0009354 to -0.0003757						Slope	-0.005870 to -0.002160
13	19717	4583		Y-intercept	1484 to 3239						Y-intercept	17.17 to 30.03						Y-intercept	21.08 to 42.54
14	24089	4942		X-intercept	-43704 to -9638						X-intercept	31921 to 45963						X-intercept	7220 to 9797
15	23735	5020
16	26614	5566		Goodness of Fit							Goodness of Fit							Goodness of Fit
17	28260	5579		R squared	0.7103						R squared	0.7573						R squared	0.7271
				Sy.x	223.1						Sy.x	1.16						Sy.x	1.23
				Is slope significantly non-zero?							Is slope significantly non-zero?							Is slope significantly non-zero?
				F	36.78						F	28.09						F	23.98
				DFn, DFd	1, 15						DFn, DFd	1, 9						DFn, DFd	1, 9
				P value	<0.0001						P value	0.0005						P value	0.0009
				Deviation from zero?	Significant						Deviation from zero?	Significant						Deviation from zero?	Significant
				Equation	Y = 0.1141*X + 2361						Equation	Y = -0.0006556*X + 23.60						Equation	Y = -0.004015*X + 31.81
				Data							Data							Data
				Number of X values	17						Number of X values	11						Number of X values	11
				Maximum number of Y replicates	1						Maximum number of Y replicates	1						Maximum number of Y replicates	1
				Total number of values	17						Total number of values	11						Total number of values	11
				Number of missing values	0						Number of missing values	0						Number of missing values	0
	Fig 7j
n	CD5lo	CD5hi		Table Analyzed	IL17A		n	CD5lo	CD5hi		Table Analyzed	IFNg
1	5.73	3.37					1	2.46	3.2
2	5.42	3.6		Column B	Ly6C-		2	0.83	0.59		Column B	Ly6C-
3	3.77	2.76		vs.	vs.		3	4.17	1.4		vs.	vs.
4	4.98	2.28		Column A	CD5lo		4	1.23	1.47		Column A	CD5lo
5	1.86	1.47					5	3.03	2.37
6	5.82	3.24		Paired t test			6	2.44	2.34		Paired t test
7	6.84	2.53		P value	0.002		7	3.79	6.67		P value	0.5534
8	8.1	6.79		P value summary	**		8	5.38	1.71		P value summary	ns
				Significantly different (P < 0.05)?	Yes						Significantly different (P < 0.05)?	No
				One- or two-tailed P value?	Two-tailed						One- or two-tailed P value?	Two-tailed
				t, df	t=4.793, df=7						t, df	t=0.6225, df=7
				Number of pairs	8						Number of pairs	8
				How big is the difference?							How big is the difference?
				Mean of differences (B - A)	-2.06						Mean of differences (B - A)	-0.4475
				SD of differences	1.216						SD of differences	2.033
				SEM of differences	0.4298						SEM of differences	0.7189
				95% confidence interval	-3.076 to -1.044						95% confidence interval	-2.147 to 1.252
				R squared (partial eta squared)	0.7665						R squared (partial eta squared)	0.05245
				How effective was the pairing?							How effective was the pairing?
				Correlation coefficient (r)	0.7684						Correlation coefficient (r)	0.2918
				P value (one tailed)	0.013						P value (one tailed)	0.2415
				P value summary	*						P value summary	ns
				Was the pairing significantly effective?	Yes						Was the pairing significantly effective?	No

## Sheet: FigS1
	Fig S1e
	CD5lo						Ly6C-						Ly6C+
day	1	2	3	4	5	6	1	2	3	4	5	6	1	2	3	4	5	6
0	100	100	100	100	100	100	100	100	100	100	100	100	100	100	100	100	100	100
1	101.075	101.754	101.17	101.177	101.099	100.568	100	100.909	100	101.667	101.235	101.242	102.105	102	101.829	102.299	101.25	100.719
2	101.613	102.924	102.339	102.941	102.747	101.704	102.198	102.273	100.588	102.778	101.852	101.863	104.737	104.5	103.049	104.023	102.5	102.158
3	102.688	104.678	103.509	103.529	101.099	95.4545	102.747	104.091	107.059	88.3333	104.321	101.242	106.842	106.5	106.707	79.8851	106.25	116.547
4	103.763	107.017	104.678	105.294	100	101.704	104.396	105	110.588	91.1111	106.79	102.484	107.368	107	109.756	81.6092	108.125	118.705
5	105.914	109.942	106.433	107.647	100.549	99.4318	105.495	107.727	102.941	92.2222	101.235	118.012	108.947	108.5	112.805	85.6322	110	121.583
6	108.064	111.696	107.602	109.412	99.4506	101.704	107.143	109.091	105.294	92.7778	101.852	119.876	111.579	108	96.3415	109.77	111.25	123.741
7	108.064	114.035	109.942	110	100.549	100.568	109.341	111.364	107.647	94.4444	103.704	121.118	114.737	109.5	97.561	110.919	112.5	124.46
8	110.215	115.79	109.357	108.823	100	101.136	109.89	113.636	109.412	97.7778	106.79	122.36	116.842	110	99.3902	112.069	114.375	128.058
9	110.753	116.959	110.526	108.235	101.099	101.704	110.44	112.727	110	99.4444	109.876	124.224	115.79	110.5	102.439	113.793	116.25	130.216
10	109.14	117.544	111.111	107.059	102.198	102.841	109.341	111.364	108.823	97.7778	108.025	122.981	116.316	112	103.659	115.517	116.875	132.374
11	105.376	118.713	112.281	105.882	101.648	102.273	107.143	110	109.412	97.2222	106.173	123.603	115.263	113	104.878	113.793	115.625	134.532
12	102.688	118.713	112.865	104.706	102.198	101.136	103.297	108.636	100	102.222	106.173	124.224	114.21	112	102.439	103.448	121.25	136.691
13	100.538	119.883	113.45	108.823	98.3517	101.136	99.4506	107.273	116.471	97.2222	108.642	113.043	114.21	111.5	99.3902	101.149	123.125	140.288
14	99.4624	120.468	114.62	110.588	96.7033	100	100.549	106.364	107.059	95	104.938	121.118	113.684	112	105.488	114.893	124.375	129.496
15	98.9247	118.713	114.035	103.529	97.8022	97.3	100	105.454	105.882	95.5556	104.938	119.876	114.21	111	106.707	115.517	122.5	129.496
	Table Analyzed	Body weight (%)		Table Analyzed	Body weight (%)		Table Analyzed	Body weight (%)
	Column B	Ly6C-		Column C	Ly6C+		Column C	Ly6C+
	vs.	vs.		vs.	vs.		vs.	vs.
	Column A	CD5lo		Column A	CD5lo		Column B	Ly6C-
	Mann Whitney test			Mann Whitney test			Mann Whitney test
	P value	0.7885		P value	0.0138		P value	0.0173
	Exact or approximate P value?	Exact		Exact or approximate P value?	Exact		Exact or approximate P value?	Exact
	P value summary	ns		P value summary	*		P value summary	*
	Significantly different (P < 0.05)?	No		Significantly different (P < 0.05)?	Yes		Significantly different (P < 0.05)?	Yes
	One- or two-tailed P value?	Two-tailed		One- or two-tailed P value?	Two-tailed		One- or two-tailed P value?	Two-tailed
	Sum of ranks in column A,B	256.5 , 271.5		Sum of ranks in column A,C	199.5 , 328.5		Sum of ranks in column B,C	201.5 , 326.5
	Mann-Whitney U	120.5		Mann-Whitney U	63.5		Mann-Whitney U	65.5
	Difference between medians			Difference between medians			Difference between medians
	Median of column A	106.6, n=16		Median of column A	106.6, n=16		Median of column B	105.9, n=16
	Median of column B	105.9, n=16		Median of column C	112.5, n=16		Median of column C	112.5, n=16
	Difference: Actual	-0.7258		Difference: Actual	5.887		Difference: Actual	6.613
	Difference: Hodges-Lehmann	0.3362		Difference: Hodges-Lehmann	6.66		Difference: Hodges-Lehmann	5.572

## Sheet: FigS2
	Fig S2d
n	CD5lo	Ly6C-	Ly6C+		Table Analyzed	FP_IL-17A+IFN-g-									n	CD5lo	Ly6C-	Ly6C+		Table Analyzed	FP_IL-17A+IFN-g+									n	CD5lo	Ly6C-	Ly6C+		Table Analyzed	FP_IL-17A-IFN-g+									n	CD5lo	Ly6C-	Ly6C+
1	4.62	1.25	6.57												1	26.4	9.02	17.8												1	55.4	58.2	67.2												1	32.4	44.8	52.9
2	11.1	7.48	1.56		Two-way ANOVA	Ordinary									2	34.4	23.2	12.2		Two-way ANOVA	Ordinary									2	45.7	50	71.3		Two-way ANOVA	Ordinary									2	27.8	53	43.6
3	14.9	9.32	1.38		Alpha	0.05									3	43.9	27.9	21.6		Alpha	0.05									3	28.3	48.3	65.9		Alpha	0.05									3	33.3	46.9	53.4
4	21.6	14.8	1.83												4	21.9	29.8	16												4	27.6	39.8	71.1												4	36.4	47.1	61.7
5	13.7	1.14	1.36		Source of Variation	% of total variation	P value	P value summary	Significant?						5	49.1	31.8	28.8		Source of Variation	% of total variation	P value	P value summary	Significant?						5	29.5	75.4	60.6		Source of Variation	% of total variation	P value	P value summary	Significant?						5	32.4	46.3	71
6	15.2	7.37	8.85		Row Factor	39.61	0.0005	***	Yes						6	38.2	43.8	1.71		Row Factor	55.49	<0.0001	****	Yes						6	34	41.7	41.4		Row Factor	48.75	0.0002	***	Yes						6	34.4	56.6	74.9
7	16.6	11.1	4.32		Column Factor	40.23	<0.0001	****	Yes						7	35.6	41.7	27.7		Column Factor	28.12	<0.0001	****	Yes						7	31.3	37.4	57.4		Column Factor	32.59	<0.0001	****	Yes						7	35.2	55	71.1
8	13.8	0.67	1.6												8	28	4.7	31.4												8	35.5	52.3	38.5												8	25.7	60.2	55.4
9	23.3	4.62	0.39		ANOVA table	SS (Type III)	DF	MS	F (DFn, DFd)	P value					9	27.5	28.3	8.88		ANOVA table	SS (Type III)	DF	MS	F (DFn, DFd)	P value					9	25.6	45.6	68.3		ANOVA table	SS (Type III)	DF	MS	F (DFn, DFd)	P value					9	19.8	49.5	51
10	8.09	0.73	2.64		Row Factor	995	24	41.46	F (24, 42) = 3.202	P=0.0005					10	31.8	2.49	14.8		Row Factor	5455	24	227.3	F (24, 42) = 4.707	P<0.0001					10	40.3	68.9	70.7		Row Factor	7658	24	319.1	F (24, 42) = 3.572	P=0.0002					10	23	60.2	50.5
11	9.65	0.61	0		Column Factor	1010	2	505.2	F (2, 42) = 39.02	P<0.0001					11	33.9	4.56	8.05		Column Factor	2764	2	1382	F (2, 42) = 28.62	P<0.0001					11	36.2	68.7	66.9		Column Factor	5120	2	2560	F (2, 42) = 28.66	P<0.0001					11	29	49.9	59
12	16.3	0	1.19		Residual	543.9	42	12.95							12	22.6	9.21	4.67		Residual	2028	42	48.29							12	66.8	75.7	80		Residual	3752	42	89.34							12	26.1	56.1	55.4
13	2.06	0.62	0												13	19.5	4.32	2.67												13	67.8	79	73.3												13	22.6	51.2	58.1
14	2.8	4.59	1.21		Data summary										14	21.6	18.6	6.34		Data summary										14	68	61.3	71.9		Data summary										14	33.9	42.9	72.2
15	6.41	7.19	1.72		Number of columns (Column Factor)	3									15	11.4	12.5	10.2		Number of columns (Column Factor)	3									15	36.4	49.8	48.4		Number of columns (Column Factor)	3									15	26.2	60.9	62.9
16	12	6.03	2.42		Number of rows (Row Factor)	25									16	17.2	10.9	8.5		Number of rows (Row Factor)	25									16	33.6	47.6	47.3		Number of rows (Row Factor)	25									16	25.2	55.2	71.1
17	11.7	3.34	1.28		Number of values	69									17	21.4	15.8	3.5		Number of values	69									17	38.9	46.7	50.5		Number of values	69									17	20	58.1	64.1
18	11.7	6.72	2.32												18	28.3	10	5.62												18	39	52.6	42												18	44.5	69	68.8
19	10.4	1.37	0.096		Compare column means (main column effect)										19	13.5	5.26	1.82		Compare column means (main column effect)										19	39.8	84.2	62.7		Compare column means (main column effect)										19	27.3	71.9	67.8
20	5.46	4.74	0.97												20	17.2	4.17	2.13												20	47.8	56.7	64												20	31.2	38.5	77.4
21	3.84	3.05	0		Number of families	1									21	13.1	3.31	4.06		Number of families	1									21	66.1	68.9	72.9		Number of families	1									21	21.7	36.7	53.1
22	24.5	14.8	12.1		Number of comparisons per family	3									22	19.7	15.1	9.99		Number of comparisons per family	3									22	29.7	52.8	51.6		Number of comparisons per family	3									22	27.2	33.8	38.5
23	2.88	3.08			Alpha	0.05									23	18.6	13.8			Alpha	0.05									23	55.3	67.7			Alpha	0.05									23	25.4	31.1	47.3
24	9.25														24	12.3														24	55
					Tukey's multiple comparisons test	Mean Diff.	95.00% CI of diff.	Below threshold?	Summary	Adjusted P Value										Tukey's multiple comparisons test	Mean Diff.	95.00% CI of diff.	Below threshold?	Summary	Adjusted P Value										Tukey's multiple comparisons test	Mean Diff.	95.00% CI of diff.	Below threshold?	Summary	Adjusted P Value
					CD5lo vs. Ly6C-	6.434	3.856 to 9.012	Yes	****	<0.0001										CD5lo vs. Ly6C-	9.763	4.785 to 14.74	Yes	****	<0.0001										CD5lo vs. Ly6C-	-15.25	-22.02 to -8.476	Yes	****	<0.0001
					CD5lo vs. Ly6C+	9.395	6.726 to 12.06	Yes	****	<0.0001										CD5lo vs. Ly6C+	15.8	10.64 to 20.95	Yes	****	<0.0001										CD5lo vs. Ly6C+	-20.84	-27.85 to -13.83	Yes	****	<0.0001
					Ly6C- vs. Ly6C+	2.961	0.2921 to 5.629	Yes	*	0.0267										Ly6C- vs. Ly6C+	6.032	0.8784 to 11.18	Yes	*	0.0184										Ly6C- vs. Ly6C+	-5.595	-12.60 to 1.414	No	ns	0.1403
					Test details	Mean 1	Mean 2	Mean Diff.	SE of diff.	N1	N2	q	DF							Test details	Mean 1	Mean 2	Mean Diff.	SE of diff.	N1	N2	q	DF							Test details	Mean 1	Mean 2	Mean Diff.	SE of diff.	N1	N2	q	DF
					CD5lo vs. Ly6C-	11.31	4.88	6.434	1.061	24	23	8.575	42							CD5lo vs. Ly6C-	26.17	16.41	9.763	2.049	24	23	6.738	42							CD5lo vs. Ly6C-	42.05	57.3	-15.25	2.787	24	23	7.737	42
					CD5lo vs. Ly6C+	11.31	1.919	9.395	1.098	24	22	12.1	42							CD5lo vs. Ly6C+	26.17	10.38	15.8	2.121	24	22	10.53	42							CD5lo vs. Ly6C+	42.05	62.89	-20.84	2.885	24	22	10.22	42
					Ly6C- vs. Ly6C+	4.88	1.919	2.961	1.098	23	22	3.812	42							Ly6C- vs. Ly6C+	16.41	10.38	6.032	2.121	23	22	4.022	42							Ly6C- vs. Ly6C+	57.3	62.89	-5.595	2.885	23	22	2.743	42
	Fig S2f
n	CD5lo	Ly6C-	Ly6C+		Table Analyzed	LI_donor %									n	CD5lo	Ly6C-	Ly6C+		Table Analyzed	LI_donor #
1	57.3	14.3	3.34												1	3.98681e+06	320369	23943.2
2	49.2	50	10.7		Two-way ANOVA	Ordinary									2	1.68182e+06	714632	282243		Two-way ANOVA	Ordinary
3	68.6	64.8	59		Alpha	0.05									3	6.62795e+06	4.27776e+06	3.77198e+06		Alpha	0.05
4	50	49.1	46.7												4	2.86685e+06	1.17085e+06	1.61772e+06
5	47.3	36.8	22.4		Source of Variation	% of total variation	P value	P value summary	Significant?						5	796345	442449	104779		Source of Variation	% of total variation	P value	P value summary	Significant?
6	45.4	29.8	16.3		Row Factor	57.43	<0.0001	****	Yes						6	853612	118287	375167		Row Factor	45.31	0.0011	**	Yes
7	37.8	38.1	16		Column Factor	20.14	<0.0001	****	Yes						7	476617	166090	409194		Column Factor	25.92	<0.0001	****	Yes
8	56.7	19.8	22.4												8	907435	197053	48143.3
9	44.7	48.8	38.8		ANOVA table	SS (Type III)	DF	MS	F (DFn, DFd)	P value					9	181711	412003	343496		ANOVA table	SS (Type III)	DF	MS	F (DFn, DFd)	P value
10	69.9	57	19.6		Row Factor	23120	29	797.2	F (29, 52) = 3.733	P<0.0001					10	1.00788e+06	416649	94753.9		Row Factor	77210456923277	29	2662429549079	F (29, 52) = 2.641	P=0.0011
11	73.4	46.2	15.7		Column Factor	8110	2	4055	F (2, 52) = 18.99	P<0.0001					11	1.32433e+06	189071	77210.9		Column Factor	44169197631531	2	22084598815765	F (2, 52) = 21.90	P<0.0001
12	55.7	36.3	3.93		Residual	11105	52	213.6							12	4.5537e+06	73059	13586.9		Residual	52429355082688	52	1008256828513
13	78	12.5	24.2												13	3.76387e+06	134376	148963
14	26	26.2	11.8		Data summary										14	324397	126941	19922.8		Data summary
15	32.8	5.51	0.88		Number of columns (Column Factor)	3									15	734904	124327	16390.2		Number of columns (Column Factor)	3
16	67.5	8.73	0.97		Number of rows (Row Factor)	30									16	4.08767e+06	148351	21671.9		Number of rows (Row Factor)	30
17	3.13	1.88	1.26		Number of values	84									17	545247	335074	4610.21		Number of values	84
18	7	16.8	7.96												18	338782	221999	203480
19	11.9	0.25	47		Compare column means (main column effect)										19	509962	105448	568810		Compare column means (main column effect)
20	8.57	5.76	17.2												20	962093	118904	149506
21	25.1	2.93	22.4		Number of families	1									21	775886	184022	317359		Number of families	1
22	35.2	10.2	4.56		Number of comparisons per family	3									22	1.53706e+06	1.51012e+06	56633.3		Number of comparisons per family	3
23	25.2	29.4	1.66		Alpha	0.05									23	4.17961e+06	459624	41441.7		Alpha	0.05
24	49.5	2.14	0.54												24	2.4391e+06	179700	17820.3
25	10.5	3.7	1.53		Tukey's multiple comparisons test	Mean Diff.	95.00% CI of diff.	Below threshold?	Summary	Adjusted P Value					25	6.41272e+06	142706	41900.8		Tukey's multiple comparisons test	Mean Diff.	95.00% CI of diff.	Below threshold?	Summary	Adjusted P Value
26	24.8	1.43	2.87												26	1.1291e+06	252996	82244.4
27	21.7	1.09			CD5lo vs. CD5hi	15.24	5.858 to 24.62	Yes	***	0.0008					27	670259	139161			CD5lo vs. Ly6C-	1451522	804072 to 2098971	Yes	****	<0.0001
28	0.98	0.89			CD5lo vs. Ly6c	24.17	14.52 to 33.82	Yes	****	<0.0001					28	761772	1112850			CD5lo vs. Ly6C+	1645806	979942 to 2311671	Yes	****	<0.0001
29	0.36				CD5hi vs. Ly6c	8.931	-0.8522 to 18.71	No	ns	0.0802					29	615044				Ly6C- vs. Ly6C+	194285	-471580 to 860149	No	ns	0.7622
30	2.27														30	976441
					Test details	Mean 1	Mean 2	Mean Diff.	SE of diff.	N1	N2	q	DF							Test details	Mean 1	Mean 2	Mean Diff.	SE of diff.	N1	N2	q	DF
					CD5lo vs. CD5hi	36.22	20.98	15.24	3.889	30	28	5.542	52							CD5lo vs. Ly6C-	1867632	416111	1451522	268362	30	28	7.649	52
					CD5lo vs. Ly6c	36.22	12.05	24.17	4	30	26	8.545	52							CD5lo vs. Ly6C+	1867632	221826	1645806	275995	30	26	8.433	52
					CD5hi vs. Ly6c	20.98	12.05	8.931	4.055	28	26	3.115	52							Ly6C- vs. Ly6C+	416111	221826	194285	275995	28	26	0.9955	52
	Fig S2g
n	CD5lo	Ly6C-	Ly6C+		Table Analyzed	LI_17A SP %									n	CD5lo	Ly6C-	Ly6C+		Table Analyzed	LI_17A SP #
1	1.39	4.79	0.46												1	55416.6	15345.7	110.139
2	4.43	0.7	0.61		Two-way ANOVA	Ordinary									2	74504.8	5002.42	1721.68		Two-way ANOVA	Ordinary
3	2.95	2.19	1.15		Alpha	0.05									3	195524	93683	43377.8		Alpha	0.05
4	3.13	0.96	0.87												4	89732.5	11240.1	14074.2
5	0.67	2	0.51		Source of Variation	% of total variation	P value	P value summary	Significant?						5	53355.1	88489.9	5343.75		Source of Variation	% of total variation	P value	P value summary	Significant?
6	1.29	1.35	0.5		Row Factor	27.15	0.2357	ns	No						6	52786	15968.7	18758.4		Row Factor	25.12	0.5283	ns	No
7	0.8	0.73	0.65		Column Factor	33.35	<0.0001	****	Yes						7	38129.4	66242.7	6278.51		Column Factor	31.01	<0.0001	****	Yes
8	0.95	0.56	0.35												8	55484.8	11035	1685.02
9	5.39	2.29	1.23		ANOVA table	SS (Type III)	DF	MS	F (DFn, DFd)	P value					9	9794.22	9434.87	4225.01		ANOVA table	SS (Type III)	DF	MS	F (DFn, DFd)	P value
10	12.8	5.08	0.68		Row Factor	294.6	29	10.16	F (29, 52) = 1.252	P=0.2357					10	129009	21165.8	644.326		Row Factor	184301382054	29	6355220071	F (29, 52) = 0.9668	P=0.5283
11	13.7	5.78	0.5		Column Factor	361.8	2	180.9	F (2, 52) = 22.31	P<0.0001					11	181433	10928.3	386.054		Column Factor	227507815475	2	113753907738	F (2, 52) = 17.31	P<0.0001
12	12.3	2.1	0.32		Residual	421.7	52	8.11							12	560105	1534.24	43.4782		Residual	341808194840	52	6573234516
13	8.04	4.04	2.48												13	302615	5428.78	3694.29
14	3.23	5.44	0.51		Data summary										14	10478	1465.59	101.606		Data summary
15	8.11	7.48	0.43		Number of columns (Column Factor)	3									15	59600.7	1823.67	70.478		Number of columns (Column Factor)	3
16	10.5	0.91	0.05		Number of rows (Row Factor)	30									16	429206	439.991	10.836		Number of rows (Row Factor)	30
17	18.6	1.51	0.93		Number of values	84									17	101416	5059.62	213.888		Number of values	84
18	3.23	0	0.88												18	10942.7	1868.83	1790.62
19	1.22	0.12	2.06		Compare column means (main column effect)										19	6221.53	126.537	11717.5		Compare column means (main column effect)
20	10.3	1.33	1.25												20	99095.6	251.419	1868.83
21	5.78	2.15	1.99		Number of families	1									21	44846.2	3956.47	6315.44		Number of families	1
22	2.92	1.03	2.98		Number of comparisons per family	3									22	44882	15554.3	1687.67		Number of comparisons per family	3
23	2.31	0.7	1.08		Alpha	0.05									23	96548.9	3217.37	447.57		Alpha	0.05
24	3.1	1.01	0.57												24	75612.1	804.973	101.576
25	5.51	1.32	0.37		Tukey's multiple comparisons test	Mean Diff.	95.00% CI of diff.	Below threshold?	Summary	Adjusted P Value					25	353341	1883.72	155.033		Tukey's multiple comparisons test	Mean Diff.	95.00% CI of diff.	Below threshold?	Summary	Adjusted P Value
26	9.25	5.01	0.23												26	104442	2655.12	253.322
27	4.51	0.53			CD5lo vs. Ly6C-	3.653	1.817 to 5.489	Yes	****	<0.0001					27	30228.7	207.553			CD5lo vs. Ly6C-	104989	52713 to 157266	Yes	****	<0.0001
28	9.61	2.62			CD5lo vs. Ly6C+	5.004	3.115 to 6.892	Yes	****	<0.0001					28	73206.3	3437.82			CD5lo vs. Ly6C+	117475	63711 to 171239	Yes	****	<0.0001
29	4.94				Ly6C- vs. Ly6C+	1.35	-0.5381 to 3.239	No	ns	0.2056					29	30383.2				Ly6C- vs. Ly6C+	12486	-41278 to 66249	No	ns	0.8417
30	4.18														30	25582.8
					Test details	Mean 1	Mean 2	Mean Diff.	SE of diff.	N1	N2	q	DF							Test details	Mean 1	Mean 2	Mean Diff.	SE of diff.	N1	N2	q	DF
					CD5lo vs. Ly6C-	5.838	2.185	3.653	0.7611	30	28	6.788	52							CD5lo vs. Ly6C-	113131	8141	104989	21668	30	28	6.852	52
					CD5lo vs. Ly6C+	5.838	0.8345	5.004	0.7827	30	26	9.04	52							CD5lo vs. Ly6C+	113131	-4344	117475	22285	30	26	7.455	52
					Ly6C- vs. Ly6C+	2.185	0.8345	1.35	0.7827	28	26	2.44	52							Ly6C- vs. Ly6C+	8141	-4344	12486	22285	28	26	0.7924	52
	Fig S2h
n	CD5lo	Ly6C-	Ly6C+		Table Analyzed	LI_DP %									n	CD5lo	Ly6C-	Ly6C+		Table Analyzed	LI_DP #
1	3.99	9.07	2.05												1	159074	29057.5	490.837
2	7.41	4.71	1.98		Two-way ANOVA	Ordinary									2	124623	12220.2	5588.4		Two-way ANOVA	Ordinary
3	11.1	4.32	3.87		Alpha	0.05									3	735702	184799	145976		Alpha	0.05
4	7.77	2.71	2.97												4	222754	31729.9	48046.3
5	2.18	3.31	0.36		Source of Variation	% of total variation	P value	P value summary	Significant?						5	173603	185386	3772.06		Source of Variation	% of total variation	P value	P value summary	Significant?
6	4.19	1.19	1.45		Row Factor	35.92	0.0052	**	Yes						6	53604.4	54399.2	14076.1		Row Factor	33.01	0.103	ns	No
7	8.75	1.48	0.84		Column Factor	33.16	<0.0001	****	Yes						7	134300	83408	71703.4		Column Factor	29.77	<0.0001	****	Yes
8	5.61	5.8	0.93												8	10640.4	15764.2	4477.33
9	7.46	8.13	2.82		ANOVA table	SS (Type III)	DF	MS	F (DFn, DFd)	P value					9	13555.6	33495.9	9686.6		ANOVA table	SS (Type III)	DF	MS	F (DFn, DFd)	P value
10	10.4	5.28	1.7		Row Factor	970.9	29	33.48	F (29, 52) = 2.255	P=0.0052					10	53216.2	43331.5	1610.82		Row Factor	538173406850	29	18557703684	F (29, 52) = 1.493	P=0.1030
11	6.45	3.91	2.56		Column Factor	896.3	2	448.1	F (2, 52) = 30.19	P<0.0001					11	85419.2	7392.69	1976.6		Column Factor	485399408283	2	242699704142	F (2, 52) = 19.52	P<0.0001
12	1.72	10.8	1.02		Residual	771.9	52	14.84							12	78323.6	7890.37	138.587		Residual	646528584635	52	12433242012
13	10.3	3.15	4.41												13	387678	4232.83	6569.28
14	7.48	7.78	2.05		Data summary										14	24264.9	1557.19	408.416		Data summary
15	9.38	9.64	1.78		Number of columns (Column Factor)	3									15	32188.8	2345.14	291.746		Number of columns (Column Factor)	3
16	16.5	12	1.41		Number of rows (Row Factor)	30									16	674466	5802.08	305.574		Number of rows (Row Factor)	30
17	23.7	11.2	6.85		Number of values	84									17	129224	37528.3	1575.41		Number of values	84
18	13.7	3.99	5.61												18	46413.1	91.7431	11415.2
19	14.17	6.45	8		Compare column means (main column effect)										19	21265.4	6801.37	33047.9		Compare column means (main column effect)
20	23.3	13.81	6.3												20	224168	720.231	9418.88
21	19.8	5.81	4.47		Number of families	1									21	153626	14721.7	14185.9		Number of families	1
22	12.2	3.97	9.16		Number of comparisons per family	3									22	187521	59951.9	5187.61		Number of comparisons per family	3
23	14.5	14.23	5.38		Alpha	0.05									23	652019	19442.1	2229.56		Alpha	0.05
24	10.2	4.56	3												24	248788	3634.33	534.608
25	16.9	4.78	1.29		Tukey's multiple comparisons test	Mean Diff.	95.00% CI of diff.	Below threshold?	Summary	Adjusted P Value					25	83749.8	6821.35	540.52		Tukey's multiple comparisons test	Mean Diff.	95.00% CI of diff.	Below threshold?	Summary	Adjusted P Value
26	15.6	11.1	3.54												26	163720	5882.61	3898.96
27	30	5.84			CD5lo vs. Ly6C-	5.146	2.661 to 7.630	Yes	****	<0.0001					27	228532	328.952			CD5lo vs. CD5hi	153319	81421 to 225216	Yes	****	<0.0001
28	12.1	3.76			CD5lo vs. Ly6C+	8.079	5.524 to 10.63	Yes	****	<0.0001					28	74420.4	25201.7			CD5lo vs. Ly6c	171621	97679 to 245563	Yes	****	<0.0001
29	6.94				Ly6C- vs. Ly6C+	2.934	0.3787 to 5.489	Yes	*	0.0208					29	67765				CD5hi vs. Ly6c	18302	-55640 to 92245	No	ns	0.8222
30	11														30	9046.88
					Test details	Mean 1	Mean 2	Mean Diff.	SE of diff.	N1	N2	q	DF							Test details	Mean 1	Mean 2	Mean Diff.	SE of diff.	N1	N2	q	DF
					CD5lo vs. Ly6C-	11.49	6.348	5.146	1.03	30	28	7.067	52							CD5lo vs. CD5hi	175122	21804	153319	29801	30	28	7.276	52
					CD5lo vs. Ly6C+	11.49	3.414	8.079	1.059	30	26	10.79	52							CD5lo vs. Ly6c	175122	3501	171621	30648	30	26	7.919	52
					Ly6C- vs. Ly6C+	6.348	3.414	2.934	1.059	28	26	3.918	52							CD5hi vs. Ly6c	21804	3501	18302	30648	28	26	0.8445	52
	Fig S2i
n	CD5lo	Ly6C-	Ly6C+		Table Analyzed	LI_IFN-g SP %									n	CD5lo	Ly6C-	Ly6C+		Table Analyzed	LI_IFN-g SP #
1	48.9	37.1	42.9												1	1.94955e+06	118857	10271.7
2	36.4	24.1	29.5		Two-way ANOVA	Ordinary									2	612184	172226	83261.5		Two-way ANOVA	Ordinary
3	51.2	51.6	49.4		Alpha	0.05									3	3.39351e+06	2.20733e+06	1.86336e+06		Alpha	0.05
4	49.4	50.1	55.6												4	1.41622e+06	586594	899452
5	45.4	48.2	50.2		Source of Variation	% of total variation	P value	P value summary	Significant?						5	3.99765e+06	2.00872e+06	505037		Source of Variation	% of total variation	P value	P value summary	Significant?
6	45.2	36.5	47.7		Row Factor	59.98	<0.0001	****	Yes						6	1.84955e+06	1.78955e+06	431747		Row Factor	63.87	<0.0001	****	Yes
7	43.5	42.2	35.7		Column Factor	7.295	0.003	**	Yes						7	3.82937e+06	3.04739e+06	2.07328e+06		Column Factor	17.55	<0.0001	****	Yes
8	46.7	35.2	46.2												8	308638	693627	222422
9	52.4	50	47.1		ANOVA table	SS (Type III)	DF	MS	F (DFn, DFd)	P value					9	206002	161787	95216.5		ANOVA table	SS (Type III)	DF	MS	F (DFn, DFd)	P value
10	30.8	38.7	40.5		Row Factor	7884	29	271.9	F (29, 52) = 3.690	P<0.0001					10	310428	161243	38375.3		Row Factor	47030657729708	29	1621746818266	F (29, 52) = 5.333	P<0.0001
11	33.1	43	61.5		Column Factor	958.9	2	479.4	F (2, 52) = 6.508	P=0.0030					11	438353	81300.7	47484.7		Column Factor	12925002505287	2	6462501252643	F (2, 52) = 21.25	P<0.0001
12	30.1	36	53.8		Residual	3831	52	73.67							12	1.37066e+06	26301.2	7309.77		Residual	15814136452916	52	304118008710
13	47.9	45.4	39.4												13	1.80289e+06	61006.6	58691.5
14	29.1	31.8	50.5		Data summary										14	163821	8567.24	5797.52		Data summary
15	44.3	40.4	69.8		Number of columns (Column Factor)	3									15	325563	9828.18	11440.4		Number of columns (Column Factor)	3
16	41.7	56.6	74.8		Number of rows (Row Factor)	30									16	1.70456e+06	31573	16210.6		Number of rows (Row Factor)	30
17	52.9	73.3	71.1		Number of values	84									17	288436	214783	15225.2		Number of values	84
18	65.3	66.2	73.9												18	191751	749268	150372
19	64.1	69.6	64.2		Compare column means (main column effect)										19	373802	73391.5	329341		Compare column means (main column effect)
20	32.6	60.9	70.4												20	313642	10623.9	94338.3
21	45.4	57.9	72.1		Number of families	1									21	352252	118142	193589		Number of families	1
22	56.2	63.1	58.8		Number of comparisons per family	3									22	936067	1.06313e+06	33300.4		Number of comparisons per family	3
23	50.5	61	37.5		Alpha	0.05									23	2.1107e+06	331389	15540.6		Alpha	0.05
24	51.5	49.9	45.8												24	1.25614e+06	39770.4	8161.68
25	44.7	37	48.5		Tukey's multiple comparisons test	Mean Diff.	95.00% CI of diff.	Below threshold?	Summary	Adjusted P Value					25	2.86649e+06	52801.2	20321.9		Tukey's multiple comparisons test	Mean Diff.	95.00% CI of diff.	Below threshold?	Summary	Adjusted P Value
26	37.5	29.6	49.3												26	423414	15687	54299.1
27	36.3	41.1			CD5lo vs. Ly6C-	-3.014	-8.549 to 2.520	No	ns	0.3939					27	243304	16095.1			CD5lo vs. Ly6C-	672774	317190 to 1028357	Yes	****	<0.0001
28	21.3	42.3			CD5lo vs. Ly6C+	-8.434	-14.13 to -2.742	Yes	**	0.0022					28	162257	508573			CD5lo vs. Ly6C+	952903	587206 to 1318600	Yes	****	<0.0001
29	30.5				Ly6C- vs. Ly6C+	-5.42	-11.11 to 0.2721	No	ns	0.0651					29	187589				Ly6C- vs. Ly6C+	280129	-85568 to 645826	No	ns	0.1643
30	32														30	312461
					Test details	Mean 1	Mean 2	Mean Diff.	SE of diff.	N1	N2	q	DF							Test details	Mean 1	Mean 2	Mean Diff.	SE of diff.	N1	N2	q	DF
					CD5lo vs. Ly6C-	43.23	46.24	-3.014	2.294	30	28	1.858	52							CD5lo vs. Ly6C-	1123242	450468	672774	147386	30	28	6.455	52
					CD5lo vs. Ly6C+	43.23	51.66	-8.434	2.359	30	26	5.056	52							CD5lo vs. Ly6C+	1123242	170339	952903	151578	30	26	8.891	52
					Ly6C- vs. Ly6C+	46.24	51.66	-5.42	2.359	28	26	3.249	52							Ly6C- vs. Ly6C+	450468	170339	280129	151578	28	26	2.614	52
	Fig S2j
n	CD5lo	Ly6C-	Ly6C+		Table Analyzed	LI_Rorgt %									n	CD5lo	Ly6C-	Ly6C+		Table Analyzed	LI_Rorgt #
1	8.54	2.22	0.45												1	146395	17862.3	3288.04
2	3.17	30.7	1.72		Two-way ANOVA	Ordinary									2	68708.7	284169	3201.3		Two-way ANOVA	Ordinary
3	7.12	1.94	0.25		Alpha	0.05									3	354330	10306.9	490.188		Alpha	0.05
4	24.2	8.41	3.78												4	110890	30326.7	337.555
5	30.6	17.9	9.26		Source of Variation	% of total variation	P value	P value summary	Significant?						5	119961	11363.6	6976.14		Source of Variation	% of total variation	P value	P value summary	Significant?
6	32	23.7	11.7		Row Factor	34.9	0.0472	*	Yes						6	838648	32695.3	12271.2		Row Factor	23.7	0.634	ns	No
7	33.6	22.8	8.65		Column Factor	23.84	<0.0001	****	Yes						7	866404	98055	15423.8		Column Factor	22.55	<0.0001	****	Yes
8	46.5	36	4.27												8	56315.6	329275	605.064
9	35.3	5.67	5.05		ANOVA table	SS (Type III)	DF	MS	F (DFn, DFd)	P value					9	124495	25137.5	233.487		ANOVA table	SS (Type III)	DF	MS	F (DFn, DFd)	P value
10	38.2	33.2	10.6		Row Factor	5427	28	193.8	F (28, 56) = 1.692	P=0.0472					10	134421	13866.4	7598.54		Row Factor	757946209717	28	27069507490	F (28, 56) = 0.8818	P=0.6340
11	30.7	37.1	15.1		Column Factor	3708	2	1854	F (2, 56) = 16.18	P<0.0001					11	510703	39490.6	40839.7		Column Factor	721209161471	2	360604580735	F (2, 56) = 11.75	P<0.0001
12	28.6	29	12.3		Residual	6414	56	114.5							12	538367	96323.4	14464.5		Residual	1719032669955	56	30697011963
13	69.9	40	7.37												13	23549.4	209947	722.412
14	10.4	4.9	8.39		Data summary										14	59373.5	89558.4	11630		Data summary
15	27.3	4.88	4.57		Number of columns (Column Factor)	3									15	105952	278154	25415.6		Number of columns (Column Factor)	3
16	11.8	9.94	5.21		Number of rows (Row Factor)	29									16	9203.97	168163	40794.2		Number of rows (Row Factor)	29
17	6.81	8.86	12.9		Number of values	87									17	76045.4	33325.9	116535		Number of values	87
18	14.1	29	5.92												18	1.00637e+06	21254.5	814.087
19	64	7.12	2.7		Compare column means (main column effect)										19	103036	129612	10264.2		Compare column means (main column effect)
20	20.2	3.39	9.16												20	189198	1459.23	1684.37
21	15.9	24.8	15.2		Number of families	1									21	554393	200041	43246.8		Number of families	1
22	22.8	12.2	18.2		Number of comparisons per family	3									22	6462.73	87300.4	5181.17		Number of comparisons per family	3
23	27.9	13.2	26		Alpha	0.05									23	324953	148425	202368		Alpha	0.05
24	31.9	14.4	20.4												24	300225	92860.3	43482
25	15.1	22.3	7.13		Tukey's multiple comparisons test	Mean Diff.	95.00% CI of diff.	Below threshold?	Summary	Adjusted P Value					25	23924.4	166457	32156.2		Tukey's multiple comparisons test	Mean Diff.	95.00% CI of diff.	Below threshold?	Summary	Adjusted P Value
26	20.4	17.8	12.4												26	48812.9	1234.62	108.992
27	20.4	5.73	20.8		CD5lo vs. Ly6C-	7.765	0.9982 to 14.53	Yes	*	0.0208					27	17419.3	11033.6	4015.67		CD5lo vs. Ly6C-	150217	39442 to 260992	Yes	**	0.0052
28	18.7	26.1	10.7		CD5lo vs. Ly6C+	15.99	9.222 to 22.75	Yes	****	<0.0001					28	50531.2	6007.95	36046.5		CD5lo vs. Ly6C+	217867	107092 to 328642	Yes	****	<0.0001
29	32.3	30	14.6		Ly6C- vs. Ly6C+	8.223	1.457 to 14.99	Yes	*	0.0135					29	229614	8712.05	351.989		Ly6C- vs. Ly6C+	67651	-43124 to 178426	No	ns	0.3128
					Test details	Mean 1	Mean 2	Mean Diff.	SE of diff.	N1	N2	q	DF							Test details	Mean 1	Mean 2	Mean Diff.	SE of diff.	N1	N2	q	DF
					CD5lo vs. Ly6C-	25.81	18.04	7.765	2.811	29	29	3.907	56							CD5lo vs. Ly6C-	241334	91118	150217	46011	29	29	4.617	56
					CD5lo vs. Ly6C+	25.81	9.82	15.99	2.811	29	29	8.045	56							CD5lo vs. Ly6C+	241334	23467	217867	46011	29	29	6.696	56
					Ly6C- vs. Ly6C+	18.04	9.82	8.223	2.811	29	29	4.138	56							Ly6C- vs. Ly6C+	91118	23467	67651	46011	29	29	2.079	56
	Fig S2k
n	CD5lo	Ly6C-	Ly6C+		Day7										n	CD5lo	Ly6C-	Ly6C+		Day14
1	23.3	21.1	19.6		Table Analyzed	LI_BrdU									1	56.6	35.8	32.5		Table Analyzed	LI_BrdU
2	20.2	13.6	15.5												2	71.2	39.4	24.5
3	13.7	22.4	23.3		Two-way ANOVA	Ordinary									3	59.3	23.9	44.6		Two-way ANOVA	Ordinary
4	14.1	22.1	14.6		Alpha	0.05									4	38	21.2	56.2		Alpha	0.05
5	17.5	40	41.2												5	54.4	65	37.8
6	20	20	27.8		Source of Variation	% of total variation	P value	P value summary	Significant?						6	66.1	65.9	41.4		Source of Variation	% of total variation	P value	P value summary	Significant?
7	41.4	36.4	17.2		Row Factor	46.24	0.2068	ns	No						7	74	20.2	48.3		Row Factor	26.25	0.3879	ns	No
8	15.2	25.8	22		Column Factor	2.59	0.6776	ns	No						8	54.4	20.3	40.8		Column Factor	33.58	0.0137	*	Yes
9	24.6		6.06												9			2.6
10	20				ANOVA table	SS (Type III)	DF	MS	F (DFn, DFd)	P value										ANOVA table	SS (Type III)	DF	MS	F (DFn, DFd)	P value
					Row Factor	924	9	102.7	F (9, 15) = 1.585	P=0.2068										Row Factor	2174	8	271.8	F (8, 14) = 1.156	P=0.3879
					Column Factor	51.75	2	25.88	F (2, 15) = 0.3995	P=0.6776										Column Factor	2782	2	1391	F (2, 14) = 5.915	P=0.0137
					Residual	971.6	15	64.77												Residual	3292	14	235.1
					Data summary															Data summary
					Number of columns (Column Factor)	3														Number of columns (Column Factor)	3
					Number of rows (Row Factor)	10														Number of rows (Row Factor)	9
					Number of values	27														Number of values	25
					Compare column means (main column effect)															Compare column means (main column effect)
					Number of families	1														Number of families	1
					Number of comparisons per family	3														Number of comparisons per family	3
					Alpha	0.05														Alpha	0.05
					Tukey's multiple comparisons test	Mean Diff.	95.00% CI of diff.	Below threshold?	Summary	Adjusted P Value										Tukey's multiple comparisons test	Mean Diff.	95.00% CI of diff.	Below threshold?	Summary	Adjusted P Value
					CD5lo vs. Ly6C-	-2.778	-13.08 to 7.529	No	ns	0.7671										CD5lo vs. Ly6C-	22.79	2.721 to 42.85	Yes	*	0.0256
					CD5lo vs. Ly6C+	0.5822	-9.272 to 10.44	No	ns	0.9871										CD5lo vs. Ly6C+	22.89	2.821 to 42.95	Yes	*	0.025
					Ly6C- vs. Ly6C+	3.36	-6.946 to 13.67	No	ns	0.6807										Ly6C- vs. Ly6C+	0.1	-19.97 to 20.17	No	ns	>0.9999
					Test details	Mean 1	Mean 2	Mean Diff.	SE of diff.	N1	N2	q	DF							Test details	Mean 1	Mean 2	Mean Diff.	SE of diff.	N1	N2	q	DF
					CD5lo vs. Ly6C-	21	23.78	-2.778	3.968	10	8	0.99	15							CD5lo vs. Ly6C-	59.41	36.62	22.79	7.667	8	8	4.203	14
					CD5lo vs. Ly6C+	21	20.42	0.5822	3.794	10	9	0.217	15							CD5lo vs. Ly6C+	59.41	36.52	22.89	7.667	8	9	4.222	14
					Ly6C- vs. Ly6C+	23.78	20.42	3.36	3.968	8	9	1.198	15							Ly6C- vs. Ly6C+	36.62	36.52	0.1	7.667	8	9	0.01845	14
	Fig S2l
n	CD5lo	Ly6C-	Ly6C+		Table Analyzed	Day7									n	CD5lo	Ly6C-	Ly6C+		Table Analyzed	Day14
1	0.34304	0.4401	0.413345												1	0.747595	0.892745	0.735005
2	0.674195	0.53295	0.496805		Two-way ANOVA	Ordinary									2	1.88275	0.52314	1.19625		Two-way ANOVA	Ordinary
3	0.38039	0.47836	0.443295		Alpha	0.05									3	2.65615	0.95992	0.8868		Alpha	0.05
4	0.428595	0.479275	0.441195												4	1.02455	0.811	0.88643
5	0.33484	0.2185	0.25314		Source of Variation	% of total variation	P value	P value summary	Significant?						5	1.3659	0.97361	0.64573		Source of Variation	% of total variation	P value	P value summary	Significant?
6	0.33876	0.23724	0.22438		Row Factor	71.36	0.0001	***	Yes						6	1.0335	1.31021	0.69083		Row Factor	27.48	0.466	ns	No
7	0.34486	0.23876	0.19258		Column Factor	2.083	0.3492	ns	No						7	1.1174	0.7978	0.68494		Column Factor	25.31	0.0156	*	Yes
8	0.25532	0.249	0.1843												8	1.3481	1.0126	0.45946
9	0.29149	0.20391	0.20674		ANOVA table	SS (Type III)	DF	MS	F (DFn, DFd)	P value					9	0.96904	0.64399	0.71719		ANOVA table	SS (Type III)	DF	MS	F (DFn, DFd)	P value
10	0.30216	0.2843	0.23637		Row Factor	0.4498	15	0.02999	F (15, 28) = 4.992	P=0.0001					10	0.81719	0.73549	1.0679		Row Factor	1.504	11	0.1368	F (11, 20) = 1.018	P=0.4660
11	0.32373	0.35663	0.7161		Column Factor	0.01313	2	0.006564	F (2, 28) = 1.093	P=0.3492					11	0.85923	0.64159	0.84551		Column Factor	1.385	2	0.6926	F (2, 20) = 5.157	P=0.0156
12	0.25096	0.25489	0.24334		Residual	0.1682	28	0.006007							12	0.91914				Residual	2.686	20	0.1343
13	0.31915	0.28539	0.30238
14	0.38669	0.26861	0.24966		Data summary															Data summary
15	0.36817	0.25336			Number of columns (Column Factor)	3														Number of columns (Column Factor)	3
16	0.31436	0.25336			Number of rows (Row Factor)	16														Number of rows (Row Factor)	12
					Number of values	46														Number of values	34
					Compare column means (main column effect)															Compare column means (main column effect)
					Number of families	1														Number of families	1
					Number of comparisons per family	3														Number of comparisons per family	3
					Alpha	0.05														Alpha	0.05
					Tukey's multiple comparisons test	Mean Diff.	95.00% CI of diff.	Below threshold?	Summary	Adjusted P Value										Tukey's multiple comparisons test	Mean Diff.	95.00% CI of diff.	Below threshold?	Summary	Adjusted P Value
					Day7_CD5lo vs. Day7_CD5hi	0.03888	-0.02892 to 0.1067	No	ns	0.3451										Day14_CD5lo vs. Day14_CD5hi	0.4108	0.01550 to 0.8062	Yes	*	0.0408
					Day7_CD5lo vs. Day7_Ly6c	0.02997	-0.04137 to 0.1013	No	ns	0.5588										Day14_CD5lo vs. Day14_Ly6c	0.455	0.05969 to 0.8504	Yes	*	0.0225
					Day7_CD5hi vs. Day7_Ly6c	-0.00891	-0.08025 to 0.06243	No	ns	0.9488										Day14_CD5hi vs. Day14_Ly6c	0.04419	-0.3512 to 0.4395	No	ns	0.957
					Test details	Mean 1	Mean 2	Mean Diff.	SE of diff.	N1	N2	q	DF							Test details	Mean 1	Mean 2	Mean Diff.	SE of diff.	N1	N2	q	DF
					Day7_CD5lo vs. Day7_CD5hi	0.3535	0.3147	0.03888	0.0274	16	16	2.007	28							Day14_CD5lo vs. Day14_CD5hi	1.228	0.8175	0.4108	0.1563	12	11	3.718	20
					Day7_CD5lo vs. Day7_Ly6c	0.3535	0.3236	0.02997	0.02883	16	14	1.47	28							Day14_CD5lo vs. Day14_Ly6c	1.228	0.7733	0.455	0.1563	12	11	4.118	20
					Day7_CD5hi vs. Day7_Ly6c	0.3147	0.3236	-0.00891	0.02883	16	14	0.437	28							Day14_CD5hi vs. Day14_Ly6c	0.8175	0.7733	0.04419	0.1563	11	11	0.3999	20
[truncated: 9 more columns]

## Sheet: FigS3
	Fig S3a
n	CD5lo	Ly6C-	Ly6C+		Table Analyzed	a4b7
1	210	333	254
2	106	220	167		Two-way ANOVA	Ordinary
3	264	138	183		Alpha	0.05
4	193	175	181
5	217	174	380		Source of Variation	% of total variation	P value	P value summary	Significant?
6	223	167	251		Row Factor	34.19	0.3766	ns	No
7	195	122	203		Column Factor	7.558	0.4257	ns	No
8	235	142	179
					ANOVA table	SS (Type III)	DF	MS	F (DFn, DFd)	P value
					Row Factor	30258	7	4323	F (7, 14) = 1.174	P=0.3766
					Column Factor	6689	2	3345	F (2, 14) = 0.9082	P=0.4257
					Residual	51556	14	3683
					Data summary
					Number of columns (Column Factor)	3
					Number of rows (Row Factor)	8
					Number of values	24
					Compare column means (main column effect)
					Number of families	1
					Number of comparisons per family	3
					Alpha	0.05
					Tukey's multiple comparisons test	Mean Diff.	95.00% CI of diff.	Below threshold?	Summary	Adjusted P Value
					CD5lo vs. CD5hi	21.5	-57.91 to 100.9	No	ns	0.7625
					CD5lo vs. Ly6c	-19.38	-98.79 to 60.04	No	ns	0.8017
					CD5hi vs. Ly6c	-40.88	-120.3 to 38.54	No	ns	0.3938
					Test details	Mean 1	Mean 2	Mean Diff.	SE of diff.	N1	N2	q	DF
					CD5lo vs. CD5hi	205.4	183.9	21.5	30.34	8	8	1.002	14
					CD5lo vs. Ly6c	205.4	224.8	-19.38	30.34	8	8	0.903	14
					CD5hi vs. Ly6c	183.9	224.8	-40.88	30.34	8	8	1.905	14
	Fig S3c
	CD5lo												Ly6C+
n	1	2	3	4	5	6	7	8	9	10	11	12	1	2	3	4	5	6	7	8	9	10	11	12
Media	2.44832	4.19656	2.17812	1.60438	1.91777	4.65716							1.91567	1.02911	1.58068	1.56531	2.37563	4.00211
CCL4	34.567	56.8515	49.2696	36.7734	41.9129	31.7964	21.2292	28.1919	18.1731	33.2616	26.7596	26.1908	20.922	32.8777	29.3544	12.3264	8.8195	22.8161	8.28915	21.8332	6.50445	21.1637	22.409	13.6842
CCL20	16.5018	35.7505	41.8392	30.5613	27.014	19.5151	21.2815	21.2111	25.4945	23.006	20.3168	21.4637	8.19483	12.0609	22.7406	15.0884	17.9617	16.6908	18.0154	18.8718	19.7089	17.165	20.9484	21.845
	Table Analyzed	Data 1								Compare each cell mean with the other cell mean in that row
	Two-way ANOVA	Ordinary								Number of families	1
	Alpha	0.05								Number of comparisons per family	3
										Alpha	0.05
	Source of Variation	% of total variation	P value	P value summary	Significant?
	Interaction	4.788	0.0226	*	Yes					Šídák's multiple comparisons test	Predicted (LS) mean diff.	95.00% CI of diff.	Below threshold?	Summary	Adjusted P Value
	Row Factor	49.17	<0.0001	****	Yes
	Column Factor	9.195	0.0002	***	Yes					CD5lo - Ly6c
										Media	0.7556	-9.814 to 11.32	No	ns	0.9973
	ANOVA table	SS (Type III)	DF	MS	F (DFn, DFd)	P value				CCL4	15.33	7.858 to 22.81	Yes	****	<0.0001
	Interaction	448.9	2	224.5	F (2, 54) = 4.067	P=0.0226				CCL20	7.889	0.4150 to 15.36	Yes	*	0.0355
	Row Factor	4611	2	2306	F (2, 54) = 41.77	P<0.0001
	Column Factor	862.3	1	862.3	F (1, 54) = 15.62	P=0.0002
	Residual	2981	54	55.2						Test details	Predicted (LS) mean 1	Predicted (LS) mean 2	Predicted (LS) mean diff.	SE of diff.	N1	N2	t	DF
	Difference between column means									CD5lo - Ly6c
	Predicted (LS) mean of CD5lo	20.64								Media	2.834	2.078	0.7556	4.289	6	6	0.1762	54
	Predicted (LS) mean of Ly6c	12.65								CCL4	33.75	18.42	15.33	3.033	12	12	5.055	54
	Difference between predicted means	7.992								CCL20	25.33	17.44	7.889	3.033	12	12	2.601	54
	SE of difference	2.022
	95% CI of difference	3.938 to 12.05
	Data summary
	Number of columns (Column Factor)	2
	Number of rows (Row Factor)	3
	Number of values	60
	Fig S3d
	WT					CCR6-/-							WT					CCR6-/-
n	1	2	3	4	5	1	2	3	4	5		n	1	2	3	4	5	1	2	3	4	5
CD5lo	4.81	6.11	6.34	4.77	5.02	8.17	8.63	3.8	8.78			CD5lo	89125.5	30585.1	36682.4	93234.4	57802.9	28421.3	38066.6	10868	21776.2
Ly6C-	2.1	5.6	1.87	1.71		1.5	0.27	0.35	0.1			Ly6C-	15755.7	6515.49	11737.2	9760.06		13830.6	826.972	188.68	241.739
Ly6C+	1.98	0.72	2.24	0.33		0.42	0.56	1.45	0.13	0.31		Ly6C+	9266.22	6865.85	10086.1	3715.77		2131.74	421.509	953.129	844.223
	Table Analyzed	LI_IL-17A sp %											Table Analyzed	LI_IL-17A sp #
	Two-way ANOVA	Ordinary											Two-way ANOVA	Ordinary
	Alpha	0.05											Alpha	0.05
	Source of Variation	% of total variation	P value	P value summary	Significant?								Source of Variation	% of total variation	P value	P value summary	Significant?
	Interaction	9.447	0.0119	*	Yes								Interaction	7.952	0.0697	ns	No
	Row Factor	74.87	<0.0001	****	Yes								Row Factor	49.68	<0.0001	****	Yes
	Column Factor	0.4038	0.4978	ns	No								Column Factor	10.83	0.0093	**	Yes
	ANOVA table	SS (Type III)	DF	MS	F (DFn, DFd)	P value							ANOVA table	SS (Type III)	DF	MS	F (DFn, DFd)	P value
	Interaction	19.26	2	9.63	F (2, 20) = 5.579	P=0.0119							Interaction	1279468709	2	639734355	F (2, 19) = 3.074	P=0.0697
	Row Factor	152.6	2	76.32	F (2, 20) = 44.22	P<0.0001							Row Factor	7993601436	2	3996800718	F (2, 19) = 19.21	P<0.0001
	Column Factor	0.8231	1	0.8231	F (1, 20) = 0.4769	P=0.4978							Column Factor	1742737106	1	1742737106	F (1, 19) = 8.374	P=0.0093
	Residual	34.52	20	1.726									Residual	3954001956	19	208105366
	Difference between column means												Difference between column means
	Predicted (LS) mean of WT	3.183											Predicted (LS) mean of WT	26637
	Predicted (LS) mean of CCR6-/-	2.825											Predicted (LS) mean of CCR6-/-	9881
	Difference between predicted means	0.3578											Difference between predicted means	16756
	SE of difference	0.5182											SE of difference	5790
	95% CI of difference	-0.7230 to 1.439											95% CI of difference	4637 to 28876
	Data summary												Data summary
	Number of columns (Column Factor)	2											Number of columns (Column Factor)	2
	Number of rows (Row Factor)	3											Number of rows (Row Factor)	3
	Number of values	26											Number of values	25
	Compare cell means regardless of rows and columns												Compare cell means regardless of rows and columns
	Number of families	1											Number of families	1
	Number of comparisons per family	15											Number of comparisons per family	15
	Alpha	0.05											Alpha	0.05
	Šídák's multiple comparisons test	Predicted (LS) mean diff.	95.00% CI of diff.	Below threshold?	Summary	Adjusted P Value							Šídák's multiple comparisons test	Predicted (LS) mean diff.	95.00% CI of diff.	Below threshold?	Summary	Adjusted P Value
	CD5lo:WT vs. CD5lo:CCR6-/-	-1.935	-4.861 to 0.9912	No	ns	0.4586							CD5lo:WT vs. CD5lo:CCR6-/-	36703	4348 to 69058	Yes	*	0.0183
	CD5lo:WT vs. Ly6C-:WT	2.59	-0.3362 to 5.516	No	ns	0.1151							CD5lo:WT vs. Ly6C-:WT	50544	18189 to 82899	Yes	***	0.0007
	CD5lo:WT vs. Ly6C-:CCR6-/-	4.855	1.929 to 7.781	Yes	***	0.0003							CD5lo:WT vs. Ly6C-:CCR6-/-	57714	25359 to 90069	Yes	***	0.0001
	CD5lo:WT vs. Ly6C+:WT	4.093	1.166 to 7.019	Yes	**	0.0023							CD5lo:WT vs. Ly6C+:WT	54003	21647 to 86358	Yes	***	0.0003
	CD5lo:WT vs. Ly6C+:CCR6-/-	4.836	2.077 to 7.595	Yes	***	0.0002							CD5lo:WT vs. Ly6C+:CCR6-/-	60398	28043 to 92754	Yes	****	<0.0001
	CD5lo:CCR6-/- vs. Ly6C-:WT	4.525	1.441 to 7.609	Yes	**	0.0014							CD5lo:CCR6-/- vs. Ly6C-:WT	13841	-20265 to 47946	No	ns	0.9582
	CD5lo:CCR6-/- vs. Ly6C-:CCR6-/-	6.79	3.706 to 9.874	Yes	****	<0.0001							CD5lo:CCR6-/- vs. Ly6C-:CCR6-/-	21011	-13095 to 55117	No	ns	0.5609
	CD5lo:CCR6-/- vs. Ly6C+:WT	6.028	2.943 to 9.112	Yes	****	<0.0001							CD5lo:CCR6-/- vs. Ly6C+:WT	17300	-16806 to 51405	No	ns	0.8145
	CD5lo:CCR6-/- vs. Ly6C+:CCR6-/-	6.771	3.845 to 9.697	Yes	****	<0.0001							CD5lo:CCR6-/- vs. Ly6C+:CCR6-/-	23695	-10410 to 57801	No	ns	0.3807
	Ly6C-:WT vs. Ly6C-:CCR6-/-	2.265	-0.8194 to 5.349	No	ns	0.3077							Ly6C-:WT vs. Ly6C-:CCR6-/-	7170	-26935 to 41276	No	ns	>0.9999
	Ly6C-:WT vs. Ly6C+:WT	1.503	-1.582 to 4.587	No	ns	0.8566							Ly6C-:WT vs. Ly6C+:WT	3459	-30647 to 37564	No	ns	>0.9999
	Ly6C-:WT vs. Ly6C+:CCR6-/-	2.246	-0.6802 to 5.172	No	ns	0.2516							Ly6C-:WT vs. Ly6C+:CCR6-/-	9854	-24251 to 43960	No	ns	0.9983
	Ly6C-:CCR6-/- vs. Ly6C+:WT	-0.7625	-3.847 to 2.322	No	ns	0.9997							Ly6C-:CCR6-/- vs. Ly6C+:WT	-3711	-37817 to 30394	No	ns	>0.9999
	Ly6C-:CCR6-/- vs. Ly6C+:CCR6-/-	-0.019	-2.945 to 2.907	No	ns	>0.9999							Ly6C-:CCR6-/- vs. Ly6C+:CCR6-/-	2684	-31421 to 36790	No	ns	>0.9999
	Ly6C+:WT vs. Ly6C+:CCR6-/-	0.7435	-2.183 to 3.670	No	ns	0.9996							Ly6C+:WT vs. Ly6C+:CCR6-/-	6396	-27710 to 40501	No	ns	>0.9999
	Test details	Predicted (LS) mean 1	Predicted (LS) mean 2	Predicted (LS) mean diff.	SE of diff.	N1	N2	t	DF				Test details	Predicted (LS) mean 1	Predicted (LS) mean 2	Predicted (LS) mean diff.	SE of diff.	N1	N2	t	DF
	CD5lo:WT vs. CD5lo:CCR6-/-	5.41	7.345	-1.935	0.8813	5	4	2.196	20				CD5lo:WT vs. CD5lo:CCR6-/-	61486	24783	36703	9677	5	4	3.793	19
	CD5lo:WT vs. Ly6C-:WT	5.41	2.82	2.59	0.8813	5	4	2.939	20				CD5lo:WT vs. Ly6C-:WT	61486	10942	50544	9677	5	4	5.223	19
	CD5lo:WT vs. Ly6C-:CCR6-/-	5.41	0.555	4.855	0.8813	5	4	5.509	20				CD5lo:WT vs. Ly6C-:CCR6-/-	61486	3772	57714	9677	5	4	5.964	19
	CD5lo:WT vs. Ly6C+:WT	5.41	1.318	4.093	0.8813	5	4	4.644	20				CD5lo:WT vs. Ly6C+:WT	61486	7483	54003	9677	5	4	5.58	19
	CD5lo:WT vs. Ly6C+:CCR6-/-	5.41	0.574	4.836	0.8309	5	5	5.82	20				CD5lo:WT vs. Ly6C+:CCR6-/-	61486	1088	60398	9677	5	4	6.241	19
	CD5lo:CCR6-/- vs. Ly6C-:WT	7.345	2.82	4.525	0.929	4	4	4.871	20				CD5lo:CCR6-/- vs. Ly6C-:WT	24783	10942	13841	10201	4	4	1.357	19
	CD5lo:CCR6-/- vs. Ly6C-:CCR6-/-	7.345	0.555	6.79	0.929	4	4	7.309	20				CD5lo:CCR6-/- vs. Ly6C-:CCR6-/-	24783	3772	21011	10201	4	4	2.06	19
	CD5lo:CCR6-/- vs. Ly6C+:WT	7.345	1.318	6.028	0.929	4	4	6.488	20				CD5lo:CCR6-/- vs. Ly6C+:WT	24783	7483	17300	10201	4	4	1.696	19
	CD5lo:CCR6-/- vs. Ly6C+:CCR6-/-	7.345	0.574	6.771	0.8813	4	5	7.683	20				CD5lo:CCR6-/- vs. Ly6C+:CCR6-/-	24783	1088	23695	10201	4	4	2.323	19
	Ly6C-:WT vs. Ly6C-:CCR6-/-	2.82	0.555	2.265	0.929	4	4	2.438	20				Ly6C-:WT vs. Ly6C-:CCR6-/-	10942	3772	7170	10201	4	4	0.7029	19
	Ly6C-:WT vs. Ly6C+:WT	2.82	1.318	1.503	0.929	4	4	1.617	20				Ly6C-:WT vs. Ly6C+:WT	10942	7483	3459	10201	4	4	0.3391	19
	Ly6C-:WT vs. Ly6C+:CCR6-/-	2.82	0.574	2.246	0.8813	4	5	2.549	20				Ly6C-:WT vs. Ly6C+:CCR6-/-	10942	1088	9854	10201	4	4	0.9661	19
	Ly6C-:CCR6-/- vs. Ly6C+:WT	0.555	1.318	-0.7625	0.929	4	4	0.8208	20				Ly6C-:CCR6-/- vs. Ly6C+:WT	3772	7483	-3711	10201	4	4	0.3638	19
	Ly6C-:CCR6-/- vs. Ly6C+:CCR6-/-	0.555	0.574	-0.019	0.8813	4	5	0.02156	20				Ly6C-:CCR6-/- vs. Ly6C+:CCR6-/-	3772	1088	2684	10201	4	4	0.2632	19
	Ly6C+:WT vs. Ly6C+:CCR6-/-	1.318	0.574	0.7435	0.8813	4	5	0.8436	20				Ly6C+:WT vs. Ly6C+:CCR6-/-	7483	1088	6396	10201	4	4	0.627	19
	Fig S3e
	WT					CCR6-/-							WT					CCR6-/-
n	1	2	3	4	5	1	2	3	4	5		n	1	2	3	4	5	1	2	3	4	5
CD5lo	16	14.8	14.8	15.7	15.5	10.8	11	5.75	10.4			CD5lo	296467	74084.9	85630.7	306872	178475	37570.4	48520.6	16445	25794.1
Ly6C-	8.92	6.43	1.78	1.78		1.42	0.5	0.64	2.36			Ly6C-	66924.3	7481.18	11172.3	10159.6		13093	1531.43	345.015	5705.04
Ly6C+	2.88	0.78	1.93	1.2		2.74	2.18	2.47	0.89	0.62		Ly6C+	13478.1	7438	8690.24	13511.9		13907.1	1640.87	1623.61	5779.68	1615.38
	Table Analyzed	LI_DP %											Table Analyzed	LI_DP #
	Two-way ANOVA	Ordinary											Two-way ANOVA	Ordinary
	Alpha	0.05											Alpha	0.05
	Source of Variation	% of total variation	P value	P value summary	Significant?								Source of Variation	% of total variation	P value	P value summary	Significant?
	Interaction	4.906	0.009	**	Yes								Interaction	17.25	0.0105	*	Yes
	Row Factor	73.8	<0.0001	****	Yes								Row Factor	32.53	0.0006	***	Yes
	Column Factor	7.574	0.0003	***	Yes								Column Factor	13.22	0.0075	**	Yes
	ANOVA table	SS (Type III)	DF	MS	F (DFn, DFd)	P value							ANOVA table	SS (Type III)	DF	MS	F (DFn, DFd)	P value
	Interaction	39.9	2	19.95	F (2, 20) = 6.022	P=0.0090							Interaction	30469147436	2	15234573718	F (2, 20) = 5.777	P=0.0105
	Row Factor	600.3	2	300.1	F (2, 20) = 90.59	P<0.0001							Row Factor	57466151058	2	28733075529	F (2, 20) = 10.90	P=0.0006
	Column Factor	61.61	1	61.61	F (1, 20) = 18.60	P=0.0003							Column Factor	23363361206	1	23363361206	F (1, 20) = 8.860	P=0.0075
	Residual	66.27	20	3.313									Residual	52741856990	20	2637092849
	Difference between column means												Difference between column means
	Predicted (LS) mean of WT	7.262											Predicted (LS) mean of WT	74340
	Predicted (LS) mean of CCR6-/-	4.166											Predicted (LS) mean of CCR6-/-	14055
	Difference between predicted means	3.096											Difference between predicted means	60285
	SE of difference	0.7179											SE of difference	20254
	95% CI of difference	1.598 to 4.593											95% CI of difference	18037 to 102534
	Data summary												Data summary
	Number of columns (Column Factor)	2											Number of columns (Column Factor)	2
	Number of rows (Row Factor)	3											Number of rows (Row Factor)	3
	Number of values	26											Number of values	26
	Compare cell means regardless of rows and columns												Compare cell means regardless of rows and columns
	Number of families	1											Number of families	1
	Number of comparisons per family	15											Number of comparisons per family	15
	Alpha	0.05											Alpha	0.05
	Tukey's multiple comparisons test	Predicted (LS) mean diff.	95.00% CI of diff.	Below threshold?	Summary	Adjusted P Value							Tukey's multiple comparisons test	Predicted (LS) mean diff.	95.00% CI of diff.	Below threshold?	Summary	Adjusted P Value
	CD5lo:WT vs. CD5lo:CCR6-/-	5.873	2.034 to 9.711	Yes	**	0.0013							CD5lo:WT vs. CD5lo:CCR6-/-	156224	47943 to 264504	Yes	**	0.0024
	CD5lo:WT vs. Ly6C-:WT	10.63	6.794 to 14.47	Yes	****	<0.0001							CD5lo:WT vs. Ly6C-:WT	164372	56092 to 272652	Yes	**	0.0014
	CD5lo:WT vs. Ly6C-:CCR6-/-	14.13	10.29 to 17.97	Yes	****	<0.0001							CD5lo:WT vs. Ly6C-:CCR6-/-	183137	74857 to 291418	Yes	***	0.0004
	CD5lo:WT vs. Ly6C+:WT	13.66	9.824 to 17.50	Yes	****	<0.0001							CD5lo:WT vs. Ly6C+:WT	177526	69246 to 285807	Yes	***	0.0006
	CD5lo:WT vs. Ly6C+:CCR6-/-	13.58	9.961 to 17.20	Yes	****	<0.0001							CD5lo:WT vs. Ly6C+:CCR6-/-	183393	81305 to 285480	Yes	***	0.0002
	CD5lo:CCR6-/- vs. Ly6C-:WT	4.76	0.7143 to 8.806	Yes	*	0.0154							CD5lo:CCR6-/- vs. Ly6C-:WT	8148	-105989 to 122285	No	ns	>0.9999
	CD5lo:CCR6-/- vs. Ly6C-:CCR6-/-	8.258	4.212 to 12.30	Yes	****	<0.0001							CD5lo:CCR6-/- vs. Ly6C-:CCR6-/-	26914	-87223 to 141051	No	ns	0.9741
	CD5lo:CCR6-/- vs. Ly6C+:WT	7.79	3.744 to 11.84	Yes	****	<0.0001							CD5lo:CCR6-/- vs. Ly6C+:WT	21303	-92834 to 135440	No	ns	0.9908
	CD5lo:CCR6-/- vs. Ly6C+:CCR6-/-	7.708	3.869 to 11.55	Yes	****	<0.0001							CD5lo:CCR6-/- vs. Ly6C+:CCR6-/-	27169	-81111 to 135449	No	ns	0.9663
	Ly6C-:WT vs. Ly6C-:CCR6-/-	3.498	-0.5482 to 7.543	No	ns	0.1154							Ly6C-:WT vs. Ly6C-:CCR6-/-	18766	-95372 to 132903	No	ns	0.9949
	Ly6C-:WT vs. Ly6C+:WT	3.03	-1.016 to 7.076	No	ns	0.2193							Ly6C-:WT vs. Ly6C+:WT	13155	-100983 to 127292	No	ns	0.999
	Ly6C-:WT vs. Ly6C+:CCR6-/-	2.947	-0.8906 to 6.786	No	ns	0.1984							Ly6C-:WT vs. Ly6C+:CCR6-/-	19021	-89259 to 127301	No	ns	0.993
	Ly6C-:CCR6-/- vs. Ly6C+:WT	-0.4675	-4.513 to 3.578	No	ns	0.999							Ly6C-:CCR6-/- vs. Ly6C+:WT	-5611	-119748 to 108526	No	ns	>0.9999
	Ly6C-:CCR6-/- vs. Ly6C+:CCR6-/-	-0.55	-4.388 to 3.288	No	ns	0.9973							Ly6C-:CCR6-/- vs. Ly6C+:CCR6-/-	255.3	-108025 to 108535	No	ns	>0.9999
	Ly6C+:WT vs. Ly6C+:CCR6-/-	-0.0825	-3.921 to 3.756	No	ns	>0.9999							Ly6C+:WT vs. Ly6C+:CCR6-/-	5866	-102414 to 114146	No	ns	>0.9999
	Test details	Predicted (LS) mean 1	Predicted (LS) mean 2	Predicted (LS) mean diff.	SE of diff.	N1	N2	q	DF				Test details	Predicted (LS) mean 1	Predicted (LS) mean 2	Predicted (LS) mean diff.	SE of diff.	N1	N2	q	DF
	CD5lo:WT vs. CD5lo:CCR6-/-	15.36	9.488	5.873	1.221	5	4	6.801	20				CD5lo:WT vs. CD5lo:CCR6-/-	188306	32083	156224	34448	5	4	6.413	20
	CD5lo:WT vs. Ly6C-:WT	15.36	4.728	10.63	1.221	5	4	12.31	20				CD5lo:WT vs. Ly6C-:WT	188306	23934	164372	34448	5	4	6.748	20
	CD5lo:WT vs. Ly6C-:CCR6-/-	15.36	1.23	14.13	1.221	5	4	16.37	20				CD5lo:WT vs. Ly6C-:CCR6-/-	188306	5169	183137	34448	5	4	7.518	20
	CD5lo:WT vs. Ly6C+:WT	15.36	1.698	13.66	1.221	5	4	15.82	20				CD5lo:WT vs. Ly6C+:WT	188306	10780	177526	34448	5	4	7.288	20
	CD5lo:WT vs. Ly6C+:CCR6-/-	15.36	1.78	13.58	1.151	5	5	16.68	20				CD5lo:WT vs. Ly6C+:CCR6-/-	188306	4913	183393	32478	5	5	7.986	20
	CD5lo:CCR6-/- vs. Ly6C-:WT	9.488	4.728	4.76	1.287	4	4	5.23	20				CD5lo:CCR6-/- vs. Ly6C-:WT	32083	23934	8148	36312	4	4	0.3173	20
	CD5lo:CCR6-/- vs. Ly6C-:CCR6-/-	9.488	1.23	8.258	1.287	4	4	9.073	20				CD5lo:CCR6-/- vs. Ly6C-:CCR6-/-	32083	5169	26914	36312	4	4	1.048	20
	CD5lo:CCR6-/- vs. Ly6C+:WT	9.488	1.698	7.79	1.287	4	4	8.559	20				CD5lo:CCR6-/- vs. Ly6C+:WT	32083	10780	21303	36312	4	4	0.8297	20
	CD5lo:CCR6-/- vs. Ly6C+:CCR6-/-	9.488	1.78	7.708	1.221	4	5	8.927	20				CD5lo:CCR6-/- vs. Ly6C+:CCR6-/-	32083	4913	27169	34448	4	5	1.115	20
	Ly6C-:WT vs. Ly6C-:CCR6-/-	4.728	1.23	3.498	1.287	4	4	3.843	20				Ly6C-:WT vs. Ly6C-:CCR6-/-	23934	5169	18766	36312	4	4	0.7309	20
	Ly6C-:WT vs. Ly6C+:WT	4.728	1.698	3.03	1.287	4	4	3.329	20				Ly6C-:WT vs. Ly6C+:WT	23934	10780	13155	36312	4	4	0.5123	20
	Ly6C-:WT vs. Ly6C+:CCR6-/-	4.728	1.78	2.947	1.221	4	5	3.414	20				Ly6C-:WT vs. Ly6C+:CCR6-/-	23934	4913	19021	34448	4	5	0.7809	20
	Ly6C-:CCR6-/- vs. Ly6C+:WT	1.23	1.698	-0.4675	1.287	4	4	0.5137	20				Ly6C-:CCR6-/- vs. Ly6C+:WT	5169	10780	-5611	36312	4	4	0.2185	20
	Ly6C-:CCR6-/- vs. Ly6C+:CCR6-/-	1.23	1.78	-0.55	1.221	4	5	0.637	20				Ly6C-:CCR6-/- vs. Ly6C+:CCR6-/-	5169	4913	255.3	34448	4	5	0.01048	20
	Ly6C+:WT vs. Ly6C+:CCR6-/-	1.698	1.78	-0.0825	1.221	4	5	0.09555	20				Ly6C+:WT vs. Ly6C+:CCR6-/-	10780	4913	5866	34448	4	5	0.2408	20
	Fig S3f
	WT					CCR6-/-							WT					CCR6-/-
n	1	2	3	4	5	1	2	3	4	5		n	1	2	3	4	5	1	2	3	4	5
CD5lo	50.2	44.7	46.9	48.5	48.1	35	33.9	50.1	35			CD5lo	930166	223757	271357	947981	553848	121756	149532	143286	86807.1
Ly6C-	52.6	48.4	56.8	56.7		54.7	55.7	62.1	66.7			Ly6C-	394643	56312.4	356510	323623		504356	170601	33477.2	161240
Ly6C+	57.8	61.7	46.4	68.3		70.7	59.5	52.3	69.9	59.4		Ly6C+	270499	588365	208926	769052		358843	44785.3	34378.4	453932	154764
	Table Analyzed	LI_IFN-g sp %											Table Analyzed	LI_IFN-g sp #
	Two-way ANOVA	Ordinary											Two-way ANOVA	Ordinary
	Alpha	0.05											Alpha	0.05
	Source of Variation	% of total variation	P value	P value summary	Significant?								Source of Variation	% of total variation	P value	P value summary	Significant?
	Interaction	11.55	0.0487	*	Yes								Interaction	9.584	0.2265	ns	No
	Row Factor	57.59	<0.0001	****	Yes								Row Factor	2.995	0.6138	ns	No
	Column Factor	0.01807	0.9174	ns	No								Column Factor	24.97	0.0091	**	Yes
	ANOVA table	SS (Type III)	DF	MS	F (DFn, DFd)	P value							ANOVA table	SS (Type III)	DF	MS	F (DFn, DFd)	P value
	Interaction	295.8	2	147.9	F (2, 20) = 3.528	P=0.0487							Interaction	164792410507	2	82396205254	F (2, 20) = 1.601	P=0.2265
	Row Factor	1475	2	737.4	F (2, 20) = 17.59	P<0.0001							Row Factor	51494887609	2	25747443805	F (2, 20) = 0.5003	P=0.6138
	Column Factor	0.4629	1	0.4629	F (1, 20) = 0.01104	P=0.9174							Column Factor	429350235550	1	429350235550	F (1, 20) = 8.342	P=0.0091
	Residual	838.2	20	41.91									Residual	1029340247735	20	51467012387
	Difference between column means												Difference between column means
	Predicted (LS) mean of WT	53.29											Predicted (LS) mean of WT	442468
	Predicted (LS) mean of CCR6-/-	53.55											Predicted (LS) mean of CCR6-/-	184035
	Difference between predicted means	-0.2683											Difference between predicted means	258433
	SE of difference	2.553											SE of difference	89476
	95% CI of difference	-5.595 to 5.058											95% CI of difference	71789 to 445077
	Data summary												Data summary
	Number of columns (Column Factor)	2											Number of columns (Column Factor)	2
	Number of rows (Row Factor)	3											Number of rows (Row Factor)	3
	Number of values	26											Number of values	26
	Compare cell means regardless of rows and columns												Compare cell means regardless of rows and columns
	Number of families	1											Number of families	1
	Number of comparisons per family	15											Number of comparisons per family	15
	Alpha	0.05											Alpha	0.05
	Šídák's multiple comparisons test	Predicted (LS) mean diff.	95.00% CI of diff.	Below threshold?	Summary	Adjusted P Value							Tukey's multiple comparisons test	Predicted (LS) mean diff.	95.00% CI of diff.	Below threshold?	Summary	Adjusted P Value
	CD5lo:WT vs. CD5lo:CCR6-/-	9.18	-5.239 to 23.60	No	ns	0.5165							CD5lo:WT vs. CD5lo:CCR6-/-	460077	-18279 to 938432	No	ns	0.0638
	CD5lo:WT vs. Ly6C-:WT	-5.945	-20.36 to 8.474	No	ns	0.9545							CD5lo:WT vs. Ly6C-:WT	302650	-175706 to 781005	No	ns	0.3824
	CD5lo:WT vs. Ly6C-:CCR6-/-	-12.12	-26.54 to 2.299	No	ns	0.1565							CD5lo:WT vs. Ly6C-:CCR6-/-	368003	-110352 to 846358	No	ns	0.197
	CD5lo:WT vs. Ly6C+:WT	-10.87	-25.29 to 3.549	No	ns	0.2738							CD5lo:WT vs. Ly6C+:WT	126211	-352144 to 604567	No	ns	0.9584
	CD5lo:WT vs. Ly6C+:CCR6-/-	-14.68	-28.27 to -1.085	Yes	*	0.0274							CD5lo:WT vs. Ly6C+:CCR6-/-	376081	-74916 to 827079	No	ns	0.1378
	CD5lo:CCR6-/- vs. Ly6C-:WT	-15.13	-30.32 to 0.07443	No	ns	0.0519							CD5lo:CCR6-/- vs. Ly6C-:WT	-157427	-661658 to 346804	No	ns	0.9186
	CD5lo:CCR6-/- vs. Ly6C-:CCR6-/-	-21.3	-36.50 to -6.101	Yes	**	0.0023							CD5lo:CCR6-/- vs. Ly6C-:CCR6-/-	-92073	-596304 to 412157	No	ns	0.9917
	CD5lo:CCR6-/- vs. Ly6C+:WT	-20.05	-35.25 to -4.851	Yes	**	0.0043							CD5lo:CCR6-/- vs. Ly6C+:WT	-333865	-838096 to 170366	No	ns	0.3355
	CD5lo:CCR6-/- vs. Ly6C+:CCR6-/-	-23.86	-38.28 to -9.441	Yes	***	0.0003							CD5lo:CCR6-/- vs. Ly6C+:CCR6-/-	-83995	-562351 to 394360	No	ns	0.993
	Ly6C-:WT vs. Ly6C-:CCR6-/-	-6.175	-21.37 to 9.024	No	ns	0.9595							Ly6C-:WT vs. Ly6C-:CCR6-/-	65354	-438877 to 569584	No	ns	0.9983
	Ly6C-:WT vs. Ly6C+:WT	-4.925	-20.12 to 10.27	No	ns	0.9947							Ly6C-:WT vs. Ly6C+:WT	-176438	-680669 to 327793	No	ns	0.8757
	Ly6C-:WT vs. Ly6C+:CCR6-/-	-8.735	-23.15 to 5.684	No	ns	0.5916							Ly6C-:WT vs. Ly6C+:CCR6-/-	73432	-404924 to 551787	No	ns	0.9963
	Ly6C-:CCR6-/- vs. Ly6C+:WT	1.25	-13.95 to 16.45	No	ns	>0.9999							Ly6C-:CCR6-/- vs. Ly6C+:WT	-241792	-746023 to 262439	No	ns	0.6638
	Ly6C-:CCR6-/- vs. Ly6C+:CCR6-/-	-2.56	-16.98 to 11.86	No	ns	>0.9999							Ly6C-:CCR6-/- vs. Ly6C+:CCR6-/-	8078	-470277 to 486433	No	ns	>0.9999
	Ly6C+:WT vs. Ly6C+:CCR6-/-	-3.81	-18.23 to 10.61	No	ns	0.9994							Ly6C+:WT vs. Ly6C+:CCR6-/-	249870	-228485 to 728225	No	ns	0.5824
	Test details	Predicted (LS) mean 1	Predicted (LS) mean 2	Predicted (LS) mean diff.	SE of diff.	N1	N2	t	DF				Test details	Predicted (LS) mean 1	Predicted (LS) mean 2	Predicted (LS) mean diff.	SE of diff.	N1	N2	q	DF
	CD5lo:WT vs. CD5lo:CCR6-/-	47.68	38.5	9.18	4.343	5	4	2.114	20				CD5lo:WT vs. CD5lo:CCR6-/-	585422	125345	460077	152185	5	4	4.275	20
	CD5lo:WT vs. Ly6C-:WT	47.68	53.63	-5.945	4.343	5	4	1.369	20				CD5lo:WT vs. Ly6C-:WT	585422	282772	302650	152185	5	4	2.812	20
	CD5lo:WT vs. Ly6C-:CCR6-/-	47.68	59.8	-12.12	4.343	5	4	2.791	20				CD5lo:WT vs. Ly6C-:CCR6-/-	585422	217419	368003	152185	5	4	3.42	20
	CD5lo:WT vs. Ly6C+:WT	47.68	58.55	-10.87	4.343	5	4	2.503	20				CD5lo:WT vs. Ly6C+:WT	585422	459210	126211	152185	5	4	1.173	20
	CD5lo:WT vs. Ly6C+:CCR6-/-	47.68	62.36	-14.68	4.094	5	5	3.585	20				CD5lo:WT vs. Ly6C+:CCR6-/-	585422	209340	376081	143481	5	5	3.707	20
	CD5lo:CCR6-/- vs. Ly6C-:WT	38.5	53.63	-15.13	4.578	4	4	3.304	20				CD5lo:CCR6-/- vs. Ly6C-:WT	125345	282772	-157427	160417	4	4	1.388	20
	CD5lo:CCR6-/- vs. Ly6C-:CCR6-/-	38.5	59.8	-21.3	4.578	4	4	4.653	20				CD5lo:CCR6-/- vs. Ly6C-:CCR6-/-	125345	217419	-92073	160417	4	4	0.8117	20
	CD5lo:CCR6-/- vs. Ly6C+:WT	38.5	58.55	-20.05	4.578	4	4	4.38	20				CD5lo:CCR6-/- vs. Ly6C+:WT	125345	459210	-333865	160417	4	4	2.943	20
	CD5lo:CCR6-/- vs. Ly6C+:CCR6-/-	38.5	62.36	-23.86	4.343	4	5	5.494	20				CD5lo:CCR6-/- vs. Ly6C+:CCR6-/-	125345	209340	-83995	152185	4	5	0.7805	20
	Ly6C-:WT vs. Ly6C-:CCR6-/-	53.63	59.8	-6.175	4.578	4	4	1.349	20				Ly6C-:WT vs. Ly6C-:CCR6-/-	282772	217419	65354	160417	4	4	0.5761	20
	Ly6C-:WT vs. Ly6C+:WT	53.63	58.55	-4.925	4.578	4	4	1.076	20				Ly6C-:WT vs. Ly6C+:WT	282772	459210	-176438	160417	4	4	1.555	20
	Ly6C-:WT vs. Ly6C+:CCR6-/-	53.63	62.36	-8.735	4.343	4	5	2.011	20				Ly6C-:WT vs. Ly6C+:CCR6-/-	282772	209340	73432	152185	4	5	0.6824	20
	Ly6C-:CCR6-/- vs. Ly6C+:WT	59.8	58.55	1.25	4.578	4	4	0.2731	20				Ly6C-:CCR6-/- vs. Ly6C+:WT	217419	459210	-241792	160417	4	4	2.132	20
	Ly6C-:CCR6-/- vs. Ly6C+:CCR6-/-	59.8	62.36	-2.56	4.343	4	5	0.5895	20				Ly6C-:CCR6-/- vs. Ly6C+:CCR6-/-	217419	209340	8078	152185	4	5	0.07507	20
	Ly6C+:WT vs. Ly6C+:CCR6-/-	58.55	62.36	-3.81	4.343	4	5	0.8773	20				Ly6C+:WT vs. Ly6C+:CCR6-/-	459210	209340	249870	152185	4	5	2.322	20
	Fig S3g												Fig S3h
	WT					CCR6-/-							WT					CCR6-/-							WT					CCR6-/-
n	1	2	3	4	5	1	2	3	4	5		n	1	2	3	4	5	1	2	3	4	5		n	1	2	3	4	5	1	2	3	4	5
CD5lo	943977	263266	847109	836226	1.0333e+06	391760	354034	1335916	182176			CD5lo	6.47	8.33	10.9	1.57	2.99	10.9	7.96	20.6	9.38			CD5lo	61075.3	21930	92334.9	13128.8	30895.7	42701.8	28181.1	275199	17088.1
Ly6C-	418673	378883	1.25142e+06	299050		989124	283611	235167	437996			Ly6C-	1.68	2.67	1.39	2.82		1.6	1.06	0.62	5.18			Ly6C-	7033.7	10116.2	17394.8	8433.2		15826	3006.28	1458.03	22688.2
Ly6C+	138031	268576	732109	277511		553117	120916	157588	381999	316281		Ly6C+	0.69	6.76	2.76	5.49		0.18	0.24	0.99	1.05	0.81		Ly6C+	952.411	18155.7	20206.2	15235.4		995.611	290.199	1560.12	4010.99	2561.88
	Table Analyzed	mLN_donor recovery #											Table Analyzed	mLN_IL-17A sp %											Table Analyzed	mLN_IL-17A sp #
	Two-way ANOVA	Ordinary											Two-way ANOVA	Ordinary											Two-way ANOVA	Ordinary
	Alpha	0.05											Alpha	0.05											Alpha	0.05
	Source of Variation	% of total variation	P value	P value summary	Significant?								Source of Variation	% of total variation	P value	P value summary	Significant?								Source of Variation	% of total variation	P value	P value summary	Significant?
	Interaction	1.065	0.8723	ns	No								Interaction	18.04	0.0148	*	Yes								Interaction	5.732	0.4458	ns	No
	Row Factor	16.86	0.1393	ns	No								Row Factor	49.44	0.0001	***	Yes								Row Factor	26.61	0.037	*	Yes
	Column Factor	3.03	0.3867	ns	No								Column Factor	1.037	0.4465	ns	No								Column Factor	1.191	0.5609	ns	No
	ANOVA table	SS (Type III)	DF	MS	F (DFn, DFd)	P value							ANOVA table	SS (Type III)	DF	MS	F (DFn, DFd)	P value							ANOVA table	SS (Type III)	DF	MS	F (DFn, DFd)	P value
	Interaction	33880426117	2	16940213058	F (2, 20) = 0.1376	P=0.8723							Interaction	101.8	2	50.88	F (2, 20) = 5.244	P=0.0148							Interaction	4251461467	2	2125730734	F (2, 20) = 0.8415	P=0.4458
	Row Factor	536483374121	2	268241687061	F (2, 20) = 2.179	P=0.1393							Row Factor	278.8	2	139.4	F (2, 20) = 14.37	P=0.0001							Row Factor	19735913444	2	9867956722	F (2, 20) = 3.906	P=0.0370
	Column Factor	96423221467	1	96423221467	F (1, 20) = 0.7832	P=0.3867							Column Factor	5.851	1	5.851	F (1, 20) = 0.6031	P=0.4465							Column Factor	883318096	1	883318096	F (1, 20) = 0.3497	P=0.5609
	Residual	2462320290914	20	123116014546									Residual	194	20	9.702									Residual	50524252466	20	2526212623
	Difference between column means												Difference between column means												Difference between column means
	Predicted (LS) mean of WT	575280											Predicted (LS) mean of WT	4.039											Predicted (LS) mean of WT	22752
	Predicted (LS) mean of CCR6-/-	452809											Predicted (LS) mean of CCR6-/-	4.993											Predicted (LS) mean of CCR6-/-	34474
	Difference between predicted means	122471											Difference between predicted means	-0.954											Difference between predicted means	-11722
	SE of difference	138389											SE of difference	1.228											SE of difference	19823
	95% CI of difference	-166202 to 411144											95% CI of difference	-3.517 to 1.609											95% CI of difference	-53073 to 29629
	Data summary												Data summary												Data summary
	Number of columns (Column Factor)	2											Number of columns (Column Factor)	2											Number of columns (Column Factor)	2
	Number of rows (Row Factor)	3											Number of rows (Row Factor)	3											Number of rows (Row Factor)	3
	Number of values	26											Number of values	26											Number of values	26
	Compare cell means regardless of rows and columns												Compare cell means regardless of rows and columns												Compare cell means regardless of rows and columns
	Number of families	1											Number of families	1											Number of families	1
	Number of comparisons per family	15											Number of comparisons per family	15											Number of comparisons per family	15
	Alpha	0.05											Alpha	0.05											Alpha	0.05
	Tukey's multiple comparisons test	Predicted (LS) mean diff.	95.00% CI of diff.	Below threshold?	Summary	Adjusted P Value							Tukey's multiple comparisons test	Predicted (LS) mean diff.	95.00% CI of diff.	Below threshold?	Summary	Adjusted P Value							Tukey's multiple comparisons test	Predicted (LS) mean diff.	95.00% CI of diff.	Below threshold?	Summary	Adjusted P Value
	CD5lo:WT vs. CD5lo:CCR6-/-	218804	-521045 to 958654	No	ns	0.9341							CD5lo:WT vs. CD5lo:CCR6-/-	-6.158	-12.73 to 0.4097	No	ns	0.0742							CD5lo:WT vs. CD5lo:CCR6-/-	-46919	-152899 to 59060	No	ns	0.7314
	CD5lo:WT vs. Ly6C-:WT	197769	-542081 to 937618	No	ns	0.9561							CD5lo:WT vs. Ly6C-:WT	3.912	-2.656 to 10.48	No	ns	0.446							CD5lo:WT vs. Ly6C-:WT	33128	-72851 to 139108	No	ns	0.9182
	CD5lo:WT vs. Ly6C-:CCR6-/-	298301	-441548 to 1038151	No	ns	0.7986							CD5lo:WT vs. Ly6C-:CCR6-/-	3.937	-2.631 to 10.50	No	ns	0.4393							CD5lo:WT vs. Ly6C-:CCR6-/-	33128	-72851 to 139108	No	ns	0.9182
	CD5lo:WT vs. Ly6C+:WT	430719	-309131 to 1170568	No	ns	0.4703							CD5lo:WT vs. Ly6C+:WT	2.127	-4.441 to 8.695	No	ns	0.9064							CD5lo:WT vs. Ly6C+:WT	30236	-75744 to 136215	No	ns	0.9428
	CD5lo:WT vs. Ly6C+:CCR6-/-	478795	-218742 to 1176332	No	ns	0.2996							CD5lo:WT vs. Ly6C+:CCR6-/-	5.398	-0.7941 to 11.59	No	ns	0.1105							CD5lo:WT vs. Ly6C+:CCR6-/-	41989	-57929 to 141907	No	ns	0.7705
	CD5lo:CCR6-/- vs. Ly6C-:WT	-21036	-800906 to 758834	No	ns	>0.9999							CD5lo:CCR6-/- vs. Ly6C-:WT	10.07	3.147 to 16.99	Yes	**	0.0022							CD5lo:CCR6-/- vs. Ly6C-:WT	80048	-31664 to 191760	No	ns	0.2587
	CD5lo:CCR6-/- vs. Ly6C-:CCR6-/-	79497	-700373 to 859367	No	ns	0.9995							CD5lo:CCR6-/- vs. Ly6C-:CCR6-/-	10.1	3.172 to 17.02	Yes	**	0.0022							CD5lo:CCR6-/- vs. Ly6C-:CCR6-/-	80048	-31664 to 191760	No	ns	0.2587
	CD5lo:CCR6-/- vs. Ly6C+:WT	211914	-567955 to 991784	No	ns	0.9531							CD5lo:CCR6-/- vs. Ly6C+:WT	8.285	1.362 to 15.21	Yes	*	0.0134							CD5lo:CCR6-/- vs. Ly6C+:WT	77155	-34557 to 188867	No	ns	0.2935
	CD5lo:CCR6-/- vs. Ly6C+:CCR6-/-	259991	-479859 to 999840	No	ns	0.8738							CD5lo:CCR6-/- vs. Ly6C+:CCR6-/-	11.56	4.988 to 18.12	Yes	***	0.0003							CD5lo:CCR6-/- vs. Ly6C+:CCR6-/-	88909	-17071 to 194888	No	ns	0.1339
	Ly6C-:WT vs. Ly6C-:CCR6-/-	100533	-679337 to 880403	No	ns	0.9984							Ly6C-:WT vs. Ly6C-:CCR6-/-	0.025	-6.898 to 6.948	No	ns	>0.9999							Ly6C-:WT vs. Ly6C-:CCR6-/-	-0.1575	-111712 to 111712	No	ns	>0.9999
	Ly6C-:WT vs. Ly6C+:WT	232950	-546920 to 1012820	No	ns	0.9314							Ly6C-:WT vs. Ly6C+:WT	-1.785	-8.708 to 5.138	No	ns	0.9622							Ly6C-:WT vs. Ly6C+:WT	-2893	-114605 to 108819	No	ns	>0.9999
	Ly6C-:WT vs. Ly6C+:CCR6-/-	281027	-458823 to 1020876	No	ns	0.8346							Ly6C-:WT vs. Ly6C+:CCR6-/-	1.486	-5.082 to 8.054	No	ns	0.9783							Ly6C-:WT vs. Ly6C+:CCR6-/-	8861	-97119 to 114840	No	ns	0.9998
	Ly6C-:CCR6-/- vs. Ly6C+:WT	132418	-647452 to 912288	No	ns	0.994							Ly6C-:CCR6-/- vs. Ly6C+:WT	-1.81	-8.733 to 5.113	No	ns	0.96							Ly6C-:CCR6-/- vs. Ly6C+:WT	-2893	-114605 to 108819	No	ns	>0.9999
	Ly6C-:CCR6-/- vs. Ly6C+:CCR6-/-	180494	-559356 to 920343	No	ns	0.9701							Ly6C-:CCR6-/- vs. Ly6C+:CCR6-/-	1.461	-5.107 to 8.029	No	ns	0.9799							Ly6C-:CCR6-/- vs. Ly6C+:CCR6-/-	8861	-97118 to 114840	No	ns	0.9998
	Ly6C+:WT vs. Ly6C+:CCR6-/-	48076	-691773 to 787926	No	ns	>0.9999							Ly6C+:WT vs. Ly6C+:CCR6-/-	3.271	-3.297 to 9.839	No	ns	0.6288							Ly6C+:WT vs. Ly6C+:CCR6-/-	11754	-94226 to 117733	No	ns	0.9992
	Test details	Predicted (LS) mean 1	Predicted (LS) mean 2	Predicted (LS) mean diff.	SE of diff.	N1	N2	q	DF				Test details	Predicted (LS) mean 1	Predicted (LS) mean 2	Predicted (LS) mean diff.	SE of diff.	N1	N2	q	DF				Test details	Predicted (LS) mean 1	Predicted (LS) mean 2	Predicted (LS) mean diff.	SE of diff.	N1	N2	q	DF
	CD5lo:WT vs. CD5lo:CCR6-/-	784776	565971	218804	235377	5	4	1.315	20				CD5lo:WT vs. CD5lo:CCR6-/-	6.052	12.21	-6.158	2.089	5	4	4.168	20				CD5lo:WT vs. CD5lo:CCR6-/-	43873	90792	-46919	33716	5	4	1.968	20
	CD5lo:WT vs. Ly6C-:WT	784776	587007	197769	235377	5	4	1.188	20				CD5lo:WT vs. Ly6C-:WT	6.052	2.14	3.912	2.089	5	4	2.648	20				CD5lo:WT vs. Ly6C-:WT	43873	10744	33128	33716	5	4	1.39	20
	CD5lo:WT vs. Ly6C-:CCR6-/-	784776	486474	298301	235377	5	4	1.792	20				CD5lo:WT vs. Ly6C-:CCR6-/-	6.052	2.115	3.937	2.089	5	4	2.665	20				CD5lo:WT vs. Ly6C-:CCR6-/-	43873	10745	33128	33716	5	4	1.39	20
	CD5lo:WT vs. Ly6C+:WT	784776	354057	430719	235377	5	4	2.588	20				CD5lo:WT vs. Ly6C+:WT	6.052	3.925	2.127	2.089	5	4	1.44	20				CD5lo:WT vs. Ly6C+:WT	43873	13637	30236	33716	5	4	1.268	20
	CD5lo:WT vs. Ly6C+:CCR6-/-	784776	305981	478795	221915	5	5	3.051	20				CD5lo:WT vs. Ly6C+:CCR6-/-	6.052	0.654	5.398	1.97	5	5	3.875	20				CD5lo:WT vs. Ly6C+:CCR6-/-	43873	1884	41989	31788	5	5	1.868	20
	CD5lo:CCR6-/- vs. Ly6C-:WT	565971	587007	-21036	248109	4	4	0.1199	20				CD5lo:CCR6-/- vs. Ly6C-:WT	12.21	2.14	10.07	2.202	4	4	6.466	20				CD5lo:CCR6-/- vs. Ly6C-:WT	90792	10744	80048	35540	4	4	3.185	20
	CD5lo:CCR6-/- vs. Ly6C-:CCR6-/-	565971	486474	79497	248109	4	4	0.4531	20				CD5lo:CCR6-/- vs. Ly6C-:CCR6-/-	12.21	2.115	10.1	2.202	4	4	6.482	20				CD5lo:CCR6-/- vs. Ly6C-:CCR6-/-	90792	10745	80048	35540	4	4	3.185	20
	CD5lo:CCR6-/- vs. Ly6C+:WT	565971	354057	211914	248109	4	4	1.208	20				CD5lo:CCR6-/- vs. Ly6C+:WT	12.21	3.925	8.285	2.202	4	4	5.32	20				CD5lo:CCR6-/- vs. Ly6C+:WT	90792	13637	77155	35540	4	4	3.07	20
	CD5lo:CCR6-/- vs. Ly6C+:CCR6-/-	565971	305981	259991	235377	4	5	1.562	20				CD5lo:CCR6-/- vs. Ly6C+:CCR6-/-	12.21	0.654	11.56	2.089	4	5	7.822	20				CD5lo:CCR6-/- vs. Ly6C+:CCR6-/-	90792	1884	88909	33716	4	5	3.729	20
	Ly6C-:WT vs. Ly6C-:CCR6-/-	587007	486474	100533	248109	4	4	0.573	20				Ly6C-:WT vs. Ly6C-:CCR6-/-	2.14	2.115	0.025	2.202	4	4	0.01605	20				Ly6C-:WT vs. Ly6C-:CCR6-/-	10744	10745	-0.1575	35540	4	4	6.267e-06	20
	Ly6C-:WT vs. Ly6C+:WT	587007	354057	232950	248109	4	4	1.328	20				Ly6C-:WT vs. Ly6C+:WT	2.14	3.925	-1.785	2.202	4	4	1.146	20				Ly6C-:WT vs. Ly6C+:WT	10744	13637	-2893	35540	4	4	0.1151	20
	Ly6C-:WT vs. Ly6C+:CCR6-/-	587007	305981	281027	235377	4	5	1.688	20				Ly6C-:WT vs. Ly6C+:CCR6-/-	2.14	0.654	1.486	2.089	4	5	1.006	20				Ly6C-:WT vs. Ly6C+:CCR6-/-	10744	1884	8861	33716	4	5	0.3717	20
	Ly6C-:CCR6-/- vs. Ly6C+:WT	486474	354057	132418	248109	4	4	0.7548	20				Ly6C-:CCR6-/- vs. Ly6C+:WT	2.115	3.925	-1.81	2.202	4	4	1.162	20				Ly6C-:CCR6-/- vs. Ly6C+:WT	10745	13637	-2893	35540	4	4	0.1151	20
	Ly6C-:CCR6-/- vs. Ly6C+:CCR6-/-	486474	305981	180494	235377	4	5	1.084	20				Ly6C-:CCR6-/- vs. Ly6C+:CCR6-/-	2.115	0.654	1.461	2.089	4	5	0.9889	20				Ly6C-:CCR6-/- vs. Ly6C+:CCR6-/-	10745	1884	8861	33716	4	5	0.3717	20
	Ly6C+:WT vs. Ly6C+:CCR6-/-	354057	305981	48076	235377	4	5	0.2889	20				Ly6C+:WT vs. Ly6C+:CCR6-/-	3.925	0.654	3.271	2.089	4	5	2.214	20				Ly6C+:WT vs. Ly6C+:CCR6-/-	13637	1884	11754	33716	4	5	0.493	20
	Fig S3i
	WT					CCR6-/-							WT					CCR6-/-
n	1	2	3	4	5	1	2	3	4	5		n	1	2	3	4	5	1	2	3	4	5
CD5lo	34.2	30.4	44.9	24.2	26.6	34	23.8	16.4	31.6			CD5lo	296467	74084.9	85630.7	306872	178475	37570.4	48520.6	16445	25794.1
Ly6C-	18.8	12.2	4.25	5.76		12.6	2.75	2.81	17.2			Ly6C-	66924.3	7481.18	11172.3	10159.6		13093	1531.43	345.015	5705.04
Ly6C+	9.57	15.9	6.78	11.1		3.87	2.77	6.94	8.52	1.88		Ly6C+	13478.1	7438	8690.24	13511.9		13907.1	1640.87	1623.61	5779.68	1615.38
	Table Analyzed	mLN_DP %											Table Analyzed	mLN_DP #
	Two-way ANOVA	Ordinary											Two-way ANOVA	Ordinary
	Alpha	0.05											Alpha	0.05
	Source of Variation	% of total variation	P value	P value summary	Significant?								Source of Variation	% of total variation	P value	P value summary	Significant?
	Interaction	0.7482	0.7231	ns	No								Interaction	8.051	0.0952	ns	No
	Row Factor	68.78	<0.0001	****	Yes								Row Factor	49.92	<0.0001	****	Yes
	Column Factor	3.369	0.1004	ns	No								Column Factor	5.396	0.074	ns	No
	ANOVA table	SS (Type III)	DF	MS	F (DFn, DFd)	P value							ANOVA table	SS (Type III)	DF	MS	F (DFn, DFd)	P value
	Interaction	27.07	2	13.54	F (2, 20) = 0.3295	P=0.7231							Interaction	21811143075	2	10905571537	F (2, 20) = 2.652	P=0.0952
	Row Factor	2489	2	1244	F (2, 20) = 30.29	P<0.0001							Row Factor	135229472084	2	67614736042	F (2, 20) = 16.44	P<0.0001
	Column Factor	121.9	1	121.9	F (1, 20) = 2.968	P=0.1004							Column Factor	14617800137	1	14617800137	F (1, 20) = 3.554	P=0.0740
	Residual	821.6	20	41.08									Residual	82256367263	20	4112818363
	Difference between column means												Difference between column means
	Predicted (LS) mean of WT	17.72											Predicted (LS) mean of WT	111672
	Predicted (LS) mean of CCR6-/-	13.36											Predicted (LS) mean of CCR6-/-	63986
	Difference between predicted means	4.355											Difference between predicted means	47685
	SE of difference	2.528											SE of difference	25294
	95% CI of difference	-0.9184 to 9.628											95% CI of difference	-5077 to 100447
	Data summary												Data summary
	Number of columns (Column Factor)	2											Number of columns (Column Factor)	2
	Number of rows (Row Factor)	3											Number of rows (Row Factor)	3
	Number of values	26											Number of values	26
	Compare cell means regardless of rows and columns												Compare cell means regardless of rows and columns
	Number of families	1											Number of families	1
	Number of comparisons per family	15											Number of comparisons per family	15
	Alpha	0.05											Alpha	0.05
	Tukey's multiple comparisons test	Predicted (LS) mean diff.	95.00% CI of diff.	Below threshold?	Summary	Adjusted P Value							Tukey's multiple comparisons test	Predicted (LS) mean diff.	95.00% CI of diff.	Below threshold?	Summary	Adjusted P Value
	CD5lo:WT vs. CD5lo:CCR6-/-	5.61	-7.904 to 19.12	No	ns	0.7791							CD5lo:WT vs. CD5lo:CCR6-/-	128561	-6664 to 263786	No	ns	0.0683
	CD5lo:WT vs. Ly6C-:WT	21.81	8.293 to 35.32	Yes	***	0.0007							CD5lo:WT vs. Ly6C-:WT	203254	68029 to 338478	Yes	**	0.0016
	CD5lo:WT vs. Ly6C-:CCR6-/-	23.22	9.706 to 36.73	Yes	***	0.0003							CD5lo:WT vs. Ly6C-:CCR6-/-	198497	63272 to 333721	Yes	**	0.002
	CD5lo:WT vs. Ly6C+:WT	21.22	7.708 to 34.74	Yes	***	0.001							CD5lo:WT vs. Ly6C+:WT	218001	82777 to 353226	Yes	***	0.0007
	CD5lo:WT vs. Ly6C+:CCR6-/-	27.26	14.52 to 40.01	Yes	****	<0.0001							CD5lo:WT vs. Ly6C+:CCR6-/-	237253	109762 to 364744	Yes	***	0.0001
	CD5lo:CCR6-/- vs. Ly6C-:WT	16.2	1.952 to 30.44	Yes	*	0.0202							CD5lo:CCR6-/- vs. Ly6C-:WT	74693	-67847 to 217232	No	ns	0.5792
	CD5lo:CCR6-/- vs. Ly6C-:CCR6-/-	17.61	3.365 to 31.86	Yes	*	0.0102							CD5lo:CCR6-/- vs. Ly6C-:CCR6-/-	69936	-72603 to 212475	No	ns	0.6428
	CD5lo:CCR6-/- vs. Ly6C+:WT	15.61	1.367 to 29.86	Yes	*	0.0266							CD5lo:CCR6-/- vs. Ly6C+:WT	89441	-53099 to 231980	No	ns	0.391
	CD5lo:CCR6-/- vs. Ly6C+:CCR6-/-	21.65	8.140 to 35.17	Yes	***	0.0008							CD5lo:CCR6-/- vs. Ly6C+:CCR6-/-	108692	-26532 to 243917	No	ns	0.1632
	Ly6C-:WT vs. Ly6C-:CCR6-/-	1.413	-12.83 to 15.66	No	ns	0.9995							Ly6C-:WT vs. Ly6C-:CCR6-/-	-4757	-147296 to 137782	No	ns	>0.9999
	Ly6C-:WT vs. Ly6C+:WT	-0.585	-14.83 to 13.66	No	ns	>0.9999							Ly6C-:WT vs. Ly6C+:WT	14748	-127792 to 157287	No	ns	0.9994
	Ly6C-:WT vs. Ly6C+:CCR6-/-	5.457	-8.058 to 18.97	No	ns	0.7977							Ly6C-:WT vs. Ly6C+:CCR6-/-	33999	-101225 to 169224	No	ns	0.966
	Ly6C-:CCR6-/- vs. Ly6C+:WT	-1.998	-16.24 to 12.25	No	ns	0.9976							Ly6C-:CCR6-/- vs. Ly6C+:WT	19505	-123035 to 162044	No	ns	0.9978
	Ly6C-:CCR6-/- vs. Ly6C+:CCR6-/-	4.044	-9.470 to 17.56	No	ns	0.9309							Ly6C-:CCR6-/- vs. Ly6C+:CCR6-/-	38756	-96468 to 173981	No	ns	0.9418
	Ly6C+:WT vs. Ly6C+:CCR6-/-	6.042	-7.473 to 19.56	No	ns	0.7237							Ly6C+:WT vs. Ly6C+:CCR6-/-	19252	-115973 to 154476	No	ns	0.9974
	Test details	Predicted (LS) mean 1	Predicted (LS) mean 2	Predicted (LS) mean diff.	SE of diff.	N1	N2	q	DF				Test details	Predicted (LS) mean 1	Predicted (LS) mean 2	Predicted (LS) mean diff.	SE of diff.	N1	N2	q	DF
	CD5lo:WT vs. CD5lo:CCR6-/-	32.06	26.45	5.61	4.299	5	4	1.845	20				CD5lo:WT vs. CD5lo:CCR6-/-	252090	123529	128561	43021	5	4	4.226	20
	CD5lo:WT vs. Ly6C-:WT	32.06	10.25	21.81	4.299	5	4	7.173	20				CD5lo:WT vs. Ly6C-:WT	252090	48836	203254	43021	5	4	6.682	20
	CD5lo:WT vs. Ly6C-:CCR6-/-	32.06	8.84	23.22	4.299	5	4	7.638	20				CD5lo:WT vs. Ly6C-:CCR6-/-	252090	53593	198497	43021	5	4	6.525	20
	CD5lo:WT vs. Ly6C+:WT	32.06	10.84	21.22	4.299	5	4	6.981	20				CD5lo:WT vs. Ly6C+:WT	252090	34088	218001	43021	5	4	7.166	20
	CD5lo:WT vs. Ly6C+:CCR6-/-	32.06	4.796	27.26	4.054	5	5	9.512	20				CD5lo:WT vs. Ly6C+:CCR6-/-	252090	14837	237253	40560	5	5	8.272	20
	CD5lo:CCR6-/- vs. Ly6C-:WT	26.45	10.25	16.2	4.532	4	4	5.054	20				CD5lo:CCR6-/- vs. Ly6C-:WT	123529	48836	74693	45348	4	4	2.329	20
	CD5lo:CCR6-/- vs. Ly6C-:CCR6-/-	26.45	8.84	17.61	4.532	4	4	5.495	20				CD5lo:CCR6-/- vs. Ly6C-:CCR6-/-	123529	53593	69936	45348	4	4	2.181	20
	CD5lo:CCR6-/- vs. Ly6C+:WT	26.45	10.84	15.61	4.532	4	4	4.872	20				CD5lo:CCR6-/- vs. Ly6C+:WT	123529	34088	89441	45348	4	4	2.789	20
	CD5lo:CCR6-/- vs. Ly6C+:CCR6-/-	26.45	4.796	21.65	4.299	4	5	7.123	20				CD5lo:CCR6-/- vs. Ly6C+:CCR6-/-	123529	14837	108692	43021	4	5	3.573	20
	Ly6C-:WT vs. Ly6C-:CCR6-/-	10.25	8.84	1.413	4.532	4	4	0.4408	20				Ly6C-:WT vs. Ly6C-:CCR6-/-	48836	53593	-4757	45348	4	4	0.1483	20
	Ly6C-:WT vs. Ly6C+:WT	10.25	10.84	-0.585	4.532	4	4	0.1825	20				Ly6C-:WT vs. Ly6C+:WT	48836	34088	14748	45348	4	4	0.4599	20
	Ly6C-:WT vs. Ly6C+:CCR6-/-	10.25	4.796	5.457	4.299	4	5	1.795	20				Ly6C-:WT vs. Ly6C+:CCR6-/-	48836	14837	33999	43021	4	5	1.118	20
	Ly6C-:CCR6-/- vs. Ly6C+:WT	8.84	10.84	-1.998	4.532	4	4	0.6233	20				Ly6C-:CCR6-/- vs. Ly6C+:WT	53593	34088	19505	45348	4	4	0.6083	20
	Ly6C-:CCR6-/- vs. Ly6C+:CCR6-/-	8.84	4.796	4.044	4.299	4	5	1.33	20				Ly6C-:CCR6-/- vs. Ly6C+:CCR6-/-	53593	14837	38756	43021	4	5	1.274	20
	Ly6C+:WT vs. Ly6C+:CCR6-/-	10.84	4.796	6.042	4.299	4	5	1.987	20				Ly6C+:WT vs. Ly6C+:CCR6-/-	34088	14837	19252	43021	4	5	0.6329	20
	Fig S3j
	WT					CCR6-/-							WT					CCR6-/-
n	1	2	3	4	5	1	2	3	4	5		n	1	2	3	4	5	1	2	3	4	5
CD5lo	47.2	44.5	32.8	64	61.2	42.1	56.1	50.5	45.4			CD5lo	445557	117153	277852	535185	632380	164931	198613	674638	82707.8
Ly6C-	65.4	71	84.2	59.8		73.4	81.4	77.7	57.2			Ly6C-	273812	269007	1.0537e+06	178832		726017	230860	182724	250534
Ly6C+	67.5	64	78.5	59.8		76.8	71.5	68.3	78.6	81.3		Ly6C+	93170.7	171889	574706	165952		424794	86455.1	107633	300252	257137
	Table Analyzed	mLN_IFN-g sp %											Table Analyzed	mLN_IFN-g sp #
	Two-way ANOVA	Ordinary											Two-way ANOVA	Ordinary
	Alpha	0.05											Alpha	0.05
	Source of Variation	% of total variation	P value	P value summary	Significant?								Source of Variation	% of total variation	P value	P value summary	Significant?
	Interaction	2.007	0.5833	ns	No								Interaction	0.9149	0.903	ns	No
	Row Factor	59.12	<0.0001	****	Yes								Row Factor	6.956	0.4719	ns	No
	Column Factor	1.14	0.4369	ns	No								Column Factor	2.678	0.4474	ns	No
	ANOVA table	SS (Type III)	DF	MS	F (DFn, DFd)	P value							ANOVA table	SS (Type III)	DF	MS	F (DFn, DFd)	P value
	Interaction	96.48	2	48.24	F (2, 20) = 0.5539	P=0.5833							Interaction	13347426505	2	6673713252	F (2, 20) = 0.1026	P=0.9030
	Row Factor	2842	2	1421	F (2, 20) = 16.32	P<0.0001							Row Factor	101483503893	2	50741751947	F (2, 20) = 0.7800	P=0.4719
	Column Factor	54.81	1	54.81	F (1, 20) = 0.6294	P=0.4369							Column Factor	39071895922	1	39071895922	F (1, 20) = 0.6006	P=0.4474
	Residual	1742	20	87.09									Residual	1301097916889	20	65054895844
	Difference between column means												Difference between column means
	Predicted (LS) mean of WT	62.5											Predicted (LS) mean of WT	365631
	Predicted (LS) mean of CCR6-/-	65.42											Predicted (LS) mean of CCR6-/-	287670
	Difference between predicted means	-2.92											Difference between predicted means	77961
	SE of difference	3.681											SE of difference	100596
	95% CI of difference	-10.60 to 4.758											95% CI of difference	-131880 to 287801
	Data summary												Data summary
	Number of columns (Column Factor)	2											Number of columns (Column Factor)	2
	Number of rows (Row Factor)	3											Number of rows (Row Factor)	3
	Number of values	26											Number of values	26
	Compare cell means regardless of rows and columns												Compare cell means regardless of rows and columns
	Number of families	1											Number of families	1
	Number of comparisons per family	15											Number of comparisons per family	15
	Alpha	0.05											Alpha	0.05
	Tukey's multiple comparisons test	Predicted (LS) mean diff.	95.00% CI of diff.	Below threshold?	Summary	Adjusted P Value							Tukey's multiple comparisons test	Predicted (LS) mean diff.	95.00% CI of diff.	Below threshold?	Summary	Adjusted P Value
	CD5lo:WT vs. CD5lo:CCR6-/-	1.415	-18.26 to 21.09	No	ns	>0.9999							CD5lo:WT vs. CD5lo:CCR6-/-	121403	-416404 to 659210	No	ns	0.9786
	CD5lo:WT vs. Ly6C-:WT	-20.16	-39.84 to -0.4830	Yes	*	0.0427							CD5lo:WT vs. Ly6C-:WT	-42212	-580018 to 495595	No	ns	0.9999
	CD5lo:WT vs. Ly6C-:CCR6-/-	-22.49	-42.16 to -2.808	Yes	*	0.0194							CD5lo:WT vs. Ly6C-:CCR6-/-	54092	-483715 to 591898	No	ns	0.9995
	CD5lo:WT vs. Ly6C+:WT	-17.51	-37.19 to 2.167	No	ns	0.0992							CD5lo:WT vs. Ly6C+:WT	150196	-387611 to 688003	No	ns	0.9475
	CD5lo:WT vs. Ly6C+:CCR6-/-	-25.36	-43.91 to -6.808	Yes	**	0.0041							CD5lo:WT vs. Ly6C+:CCR6-/-	166371	-340678 to 673420	No	ns	0.9018
	CD5lo:CCR6-/- vs. Ly6C-:WT	-21.58	-42.32 to -0.8336	Yes	*	0.0385							CD5lo:CCR6-/- vs. Ly6C-:WT	-163615	-730513 to 403283	No	ns	0.9401
	CD5lo:CCR6-/- vs. Ly6C-:CCR6-/-	-23.9	-44.64 to -3.159	Yes	*	0.0182							CD5lo:CCR6-/- vs. Ly6C-:CCR6-/-	-67311	-634209 to 499587	No	ns	0.9989
	CD5lo:CCR6-/- vs. Ly6C+:WT	-18.93	-39.67 to 1.816	No	ns	0.0866							CD5lo:CCR6-/- vs. Ly6C+:WT	28793	-538105 to 595691	No	ns	>0.9999
	CD5lo:CCR6-/- vs. Ly6C+:CCR6-/-	-26.78	-46.45 to -7.098	Yes	**	0.0043							CD5lo:CCR6-/- vs. Ly6C+:CCR6-/-	44968	-492838 to 582775	No	ns	0.9998
	Ly6C-:WT vs. Ly6C-:CCR6-/-	-2.325	-23.07 to 18.42	No	ns	0.9992							Ly6C-:WT vs. Ly6C-:CCR6-/-	96304	-470594 to 663201	No	ns	0.994
	Ly6C-:WT vs. Ly6C+:WT	2.65	-18.09 to 23.39	No	ns	0.9984							Ly6C-:WT vs. Ly6C+:WT	192408	-374490 to 759306	No	ns	0.8887
	Ly6C-:WT vs. Ly6C+:CCR6-/-	-5.2	-24.88 to 14.48	No	ns	0.9581							Ly6C-:WT vs. Ly6C+:CCR6-/-	208583	-329224 to 746390	No	ns	0.8226
	Ly6C-:CCR6-/- vs. Ly6C+:WT	4.975	-15.77 to 25.72	No	ns	0.9721							Ly6C-:CCR6-/- vs. Ly6C+:WT	96104	-470794 to 663002	No	ns	0.9941
	Ly6C-:CCR6-/- vs. Ly6C+:CCR6-/-	-2.875	-22.55 to 16.80	No	ns	0.997							Ly6C-:CCR6-/- vs. Ly6C+:CCR6-/-	112280	-425527 to 650086	No	ns	0.9848
	Ly6C+:WT vs. Ly6C+:CCR6-/-	-7.85	-27.53 to 11.83	No	ns	0.8054							Ly6C+:WT vs. Ly6C+:CCR6-/-	16175	-521631 to 553982	No	ns	>0.9999
	Test details	Predicted (LS) mean 1	Predicted (LS) mean 2	Predicted (LS) mean diff.	SE of diff.	N1	N2	q	DF				Test details	Predicted (LS) mean 1	Predicted (LS) mean 2	Predicted (LS) mean diff.	SE of diff.	N1	N2	q	DF
	CD5lo:WT vs. CD5lo:CCR6-/-	49.94	48.53	1.415	6.26	5	4	0.3197	20				CD5lo:WT vs. CD5lo:CCR6-/-	401625	280222	121403	171099	5	4	1.003	20
	CD5lo:WT vs. Ly6C-:WT	49.94	70.1	-20.16	6.26	5	4	4.554	20				CD5lo:WT vs. Ly6C-:WT	401625	443837	-42212	171099	5	4	0.3489	20
	CD5lo:WT vs. Ly6C-:CCR6-/-	49.94	72.43	-22.49	6.26	5	4	5.08	20				CD5lo:WT vs. Ly6C-:CCR6-/-	401625	347534	54092	171099	5	4	0.4471	20
	CD5lo:WT vs. Ly6C+:WT	49.94	67.45	-17.51	6.26	5	4	3.956	20				CD5lo:WT vs. Ly6C+:WT	401625	251429	150196	171099	5	4	1.241	20
	CD5lo:WT vs. Ly6C+:CCR6-/-	49.94	75.3	-25.36	5.902	5	5	6.077	20				CD5lo:WT vs. Ly6C+:CCR6-/-	401625	235254	166371	161313	5	5	1.459	20
	CD5lo:CCR6-/- vs. Ly6C-:WT	48.53	70.1	-21.58	6.599	4	4	4.624	20				CD5lo:CCR6-/- vs. Ly6C-:WT	280222	443837	-163615	180354	4	4	1.283	20
	CD5lo:CCR6-/- vs. Ly6C-:CCR6-/-	48.53	72.43	-23.9	6.599	4	4	5.122	20				CD5lo:CCR6-/- vs. Ly6C-:CCR6-/-	280222	347534	-67311	180354	4	4	0.5278	20
	CD5lo:CCR6-/- vs. Ly6C+:WT	48.53	67.45	-18.93	6.599	4	4	4.056	20				CD5lo:CCR6-/- vs. Ly6C+:WT	280222	251429	28793	180354	4	4	0.2258	20
	CD5lo:CCR6-/- vs. Ly6C+:CCR6-/-	48.53	75.3	-26.78	6.26	4	5	6.049	20				CD5lo:CCR6-/- vs. Ly6C+:CCR6-/-	280222	235254	44968	171099	4	5	0.3717	20
	Ly6C-:WT vs. Ly6C-:CCR6-/-	70.1	72.43	-2.325	6.599	4	4	0.4983	20				Ly6C-:WT vs. Ly6C-:CCR6-/-	443837	347534	96304	180354	4	4	0.7551	20
	Ly6C-:WT vs. Ly6C+:WT	70.1	67.45	2.65	6.599	4	4	0.5679	20				Ly6C-:WT vs. Ly6C+:WT	443837	251429	192408	180354	4	4	1.509	20
	Ly6C-:WT vs. Ly6C+:CCR6-/-	70.1	75.3	-5.2	6.26	4	5	1.175	20				Ly6C-:WT vs. Ly6C+:CCR6-/-	443837	235254	208583	171099	4	5	1.724	20
	Ly6C-:CCR6-/- vs. Ly6C+:WT	72.43	67.45	4.975	6.599	4	4	1.066	20				Ly6C-:CCR6-/- vs. Ly6C+:WT	347534	251429	96104	180354	4	4	0.7536	20
	Ly6C-:CCR6-/- vs. Ly6C+:CCR6-/-	72.43	75.3	-2.875	6.26	4	5	0.6495	20				Ly6C-:CCR6-/- vs. Ly6C+:CCR6-/-	347534	235254	112280	171099	4	5	0.928	20
	Ly6C+:WT vs. Ly6C+:CCR6-/-	67.45	75.3	-7.85	6.26	4	5	1.773	20				Ly6C+:WT vs. Ly6C+:CCR6-/-	251429	235254	16175	171099	4	5	0.1337	20
	Fig S3k
n	CD5lo	Ly6C-	Ly6C+		Table Analyzed	mLN_donor recovery #									n	CD5lo	Ly6C-	Ly6C+		Table Analyzed	LI_donor recovery #
1	1248123	1270565	730853												1	3681590	1376283	1416786
2	2576556	452293	286506		Two-way ANOVA	Ordinary									2	5863325	1476654	486917		Two-way ANOVA	Ordinary
3	2313009	1220462	588897		Alpha	0.05									3	4558387	1633771	127255		Alpha	0.05
4	1381728	1327980	529981												4	2956489	871233	896857
5	1495865	1076396	459589		Source of Variation	% of total variation	P value	P value summary	Significant?						5	2693336	2128973	677146		Source of Variation	% of total variation	P value	P value summary	Significant?
					Row Factor	3.827	0.8949	ns	No											Row Factor	4.886	0.7088	ns	No
					Column Factor	66.86	0.0086	**	Yes											Column Factor	77.15	0.0013	**	Yes
					ANOVA table	SS (Type III)	DF	MS	F (DFn, DFd)	P value										ANOVA table	SS (Type III)	DF	MS	F (DFn, DFd)	P value
					Row Factor	237504081179	4	59376020295	F (4, 8) = 0.2611	P=0.8949										Row Factor	1799771268126	4	449942817031	F (4, 8) = 0.5439	P=0.7088
					Column Factor	4148891748596	2	2074445874298	F (2, 8) = 9.123	P=0.0086										Column Factor	28419522132297	2	14209761066148	F (2, 8) = 17.18	P=0.0013
					Residual	1819176155859	8	227397019482												Residual	6618447915742	8	827305989468
					Data summary															Data summary
					Number of columns (Column Factor)	3														Number of columns (Column Factor)	3
					Number of rows (Row Factor)	5														Number of rows (Row Factor)	5
					Number of values	15														Number of values	15
					Compare column means (main column effect)															Compare column means (main column effect)
					Number of families	1														Number of families	1
					Number of comparisons per family	3														Number of comparisons per family	3
					Alpha	0.05														Alpha	0.05
					Tukey's multiple comparisons test	Mean Diff.	95.00% CI of diff.	Below threshold?	Summary	Adjusted P Value										Tukey's multiple comparisons test	Mean Diff.	95.00% CI of diff.	Below threshold?	Summary	Adjusted P Value
					CD5lo vs. Ly6C-	733517	-128270 to 1595304	No	ns	0.0934										CD5lo vs. Ly6C-	2453243	809473 to 4097012	Yes	**	0.0069
					CD5lo vs. Ly6C+	1283891	422104 to 2145678	Yes	**	0.0069										CD5lo vs. Ly6C+	3229633	1585864 to 4873403	Yes	**	0.0013
					Ly6C- vs. Ly6C+	550374	-311413 to 1412161	No	ns	0.2223										Ly6C- vs. Ly6C+	776391	-867378 to 2420160	No	ns	0.4094
					Test details	Mean 1	Mean 2	Mean Diff.	SE of diff.	N1	N2	q	DF							Test details	Mean 1	Mean 2	Mean Diff.	SE of diff.	N1	N2	q	DF
					CD5lo vs. Ly6C-	1803056	1069539	733517	301594	5	5	3.44	8							CD5lo vs. Ly6C-	3950625	1497383	2453243	575259	5	5	6.031	8
					CD5lo vs. Ly6C+	1803056	519165	1283891	301594	5	5	6.02	8							CD5lo vs. Ly6C+	3950625	720992	3229633	575259	5	5	7.94	8
					Ly6C- vs. Ly6C+	1069539	519165	550374	301594	5	5	2.581	8							Ly6C- vs. Ly6C+	1497383	720992	776391	575259	5	5	1.909	8
	Fig S3l
n	CD5lo	Ly6C-	Ly6C+		Table Analyzed	mLN_IL-17A sp %									n	CD5lo	Ly6C-	Ly6C+		Table Analyzed	LI_IL-17A sp %
1	13	4.47	0.63												1	9.86	2.58	2.32
2	4.09	1.15	0.12		Two-way ANOVA	Ordinary									2	9.98	4.05	0.2		Two-way ANOVA	Ordinary
3	11.5	4.63	0.74		Alpha	0.05									3	3.04	1.94	0.15		Alpha	0.05
4	15.5	2.65	1.11												4	8.31	0.81	0.56
5	8.93	3.38	0.13		Source of Variation	% of total variation	P value	P value summary	Significant?						5	9.77	1.84	1.39		Source of Variation	% of total variation	P value	P value summary	Significant?
					Row Factor	12.09	0.1778	ns	No											Row Factor	11.02	0.2078	ns	No
					Column Factor	76.19	0.0003	***	Yes											Column Factor	77.26	0.0003	***	Yes
					ANOVA table	SS (Type III)	DF	MS	F (DFn, DFd)	P value										ANOVA table	SS (Type III)	DF	MS	F (DFn, DFd)	P value
					Row Factor	42.99	4	10.75	F (4, 8) = 2.064	P=0.1778										Row Factor	21.37	4	5.343	F (4, 8) = 1.878	P=0.2078
					Column Factor	270.8	2	135.4	F (2, 8) = 26.01	P=0.0003										Column Factor	149.9	2	74.95	F (2, 8) = 26.35	P=0.0003
					Residual	41.65	8	5.207												Residual	22.76	8	2.845
					Data summary															Data summary
					Number of columns (Column Factor)	3														Number of columns (Column Factor)	3
					Number of rows (Row Factor)	5														Number of rows (Row Factor)	5
					Number of values	15														Number of values	15
					Compare column means (main column effect)															Compare column means (main column effect)
					Number of families	1														Number of families	1
					Number of comparisons per family	3														Number of comparisons per family	3
					Alpha	0.05														Alpha	0.05
					Tukey's multiple comparisons test	Mean Diff.	95.00% CI of diff.	Below threshold?	Summary	Adjusted P Value										Tukey's multiple comparisons test	Mean Diff.	95.00% CI of diff.	Below threshold?	Summary	Adjusted P Value
					CD5lo vs. Ly6C-	7.348	3.224 to 11.47	Yes	**	0.0024										CD5lo vs. Ly6C-	5.948	2.900 to 8.996	Yes	**	0.0013
					CD5lo vs. Ly6C+	10.06	5.934 to 14.18	Yes	***	0.0003										CD5lo vs. Ly6C+	7.268	4.220 to 10.32	Yes	***	0.0004
					Ly6C- vs. Ly6C+	2.71	-1.414 to 6.834	No	ns	0.2067										Ly6C- vs. Ly6C+	1.32	-1.728 to 4.368	No	ns	0.466
					Test details	Mean 1	Mean 2	Mean Diff.	SE of diff.	N1	N2	q	DF							Test details	Mean 1	Mean 2	Mean Diff.	SE of diff.	N1	N2	q	DF
					CD5lo vs. Ly6C-	10.6	3.256	7.348	1.443	5	5	7.201	8							CD5lo vs. Ly6C-	8.192	2.244	5.948	1.067	5	5	7.885	8
					CD5lo vs. Ly6C+	10.6	0.546	10.06	1.443	5	5	9.856	8							CD5lo vs. Ly6C+	8.192	0.924	7.268	1.067	5	5	9.635	8
					Ly6C- vs. Ly6C+	3.256	0.546	2.71	1.443	5	5	2.656	8							Ly6C- vs. Ly6C+	2.244	0.924	1.32	1.067	5	5	1.75	8
	Fig S3m
n	CD5lo	Ly6C-	Ly6C+		Table Analyzed	mLN_DP %									n	CD5lo	Ly6C-	Ly6C+		Table Analyzed	LI_DP %
1	13.2	10.5	6.4												1	9.94	4.77	3.02
2	15.8	10.4	1.65		Two-way ANOVA	Ordinary									2	11.7	4.27	3.02		Two-way ANOVA	Ordinary
3	14.4	8.86	7.32		Alpha	0.05									3	9.92	6.28	1.84		Alpha	0.05
4	13.8	10.5	6.87												4	10.4	6.57	3.82
5	14.1	10.5	5.02		Source of Variation	% of total variation	P value	P value summary	Significant?						5	4.76	4.16	5.25		Source of Variation	% of total variation	P value	P value summary	Significant?
					Row Factor	0.9632	0.9466	ns	No											Row Factor	5.89	0.7445	ns	No
					Column Factor	87.84	0.0002	***	Yes											Column Factor	70.02	0.0043	**	Yes
					ANOVA table	SS (Type III)	DF	MS	F (DFn, DFd)	P value										ANOVA table	SS (Type III)	DF	MS	F (DFn, DFd)	P value
					Row Factor	2.13	4	0.5325	F (4, 8) = 0.1721	P=0.9466										Row Factor	7.831	4	1.958	F (4, 8) = 0.4890	P=0.7445
					Column Factor	194.2	2	97.12	F (2, 8) = 31.38	P=0.0002										Column Factor	93.09	2	46.54	F (2, 8) = 11.62	P=0.0043
					Residual	24.76	8	3.095												Residual	32.03	8	4.004
					Data summary															Data summary
					Number of columns (Column Factor)	3														Number of columns (Column Factor)	3
					Number of rows (Row Factor)	5														Number of rows (Row Factor)	5
					Number of values	15														Number of values	15
					Compare column means (main column effect)															Compare column means (main column effect)
					Number of families	1														Number of families	1
					Number of comparisons per family	3														Number of comparisons per family	3
					Alpha	0.05														Alpha	0.05
					Tukey's multiple comparisons test	Mean Diff.	95.00% CI of diff.	Below threshold?	Summary	Adjusted P Value										Tukey's multiple comparisons test	Mean Diff.	95.00% CI of diff.	Below threshold?	Summary	Adjusted P Value
					CD5lo vs. Ly6C-	4.108	0.9289 to 7.287	Yes	*	0.015										CD5lo vs. Ly6C-	4.134	0.5179 to 7.750	Yes	*	0.0275
					CD5lo vs. Ly6C+	8.808	5.629 to 11.99	Yes	***	0.0001										CD5lo vs. Ly6C+	5.954	2.338 to 9.570	Yes	**	0.0039
					Ly6C- vs. Ly6C+	4.7	1.521 to 7.879	Yes	**	0.0072										Ly6C- vs. Ly6C+	1.82	-1.796 to 5.436	No	ns	0.368
					Test details	Mean 1	Mean 2	Mean Diff.	SE of diff.	N1	N2	q	DF							Test details	Mean 1	Mean 2	Mean Diff.	SE of diff.	N1	N2	q	DF
					CD5lo vs. Ly6C-	14.26	10.15	4.108	1.113	5	5	5.222	8							CD5lo vs. Ly6C-	9.344	5.21	4.134	1.266	5	5	4.62	8
					CD5lo vs. Ly6C+	14.26	5.452	8.808	1.113	5	5	11.2	8							CD5lo vs. Ly6C+	9.344	3.39	5.954	1.266	5	5	6.654	8
					Ly6C- vs. Ly6C+	10.15	5.452	4.7	1.113	5	5	5.974	8							Ly6C- vs. Ly6C+	5.21	3.39	1.82	1.266	5	5	2.034	8
	Fig S3n
n	CD5lo	Ly6C-	Ly6C+		Table Analyzed	mLN_IFN-g sp %									n	CD5lo	Ly6C-	Ly6C+		Table Analyzed	LI_IFN-g sp %
1	61.8	75.3	82.5												1	44.7	60.8	49.3
2	72	76.2	90.1		Two-way ANOVA	Ordinary									2	49.6	50.6	67		Two-way ANOVA	Ordinary
3	60.9	75.3	82.2		Alpha	0.05									3	48.7	63	71.8		Alpha	0.05
4	55.8	77.7	81.7												4	52.6	62.6	72.9
5	63.5	76.7	87.3		Source of Variation	% of total variation	P value	P value summary	Significant?						5	42.3	58.2	56.9		Source of Variation	% of total variation	P value	P value summary	Significant?
					Row Factor	8.065	0.1052	ns	No											Row Factor	23.91	0.1668	ns	No
					Column Factor	86.04	<0.0001	****	Yes											Column Factor	53.76	0.0074	**	Yes
					ANOVA table	SS (Type III)	DF	MS	F (DFn, DFd)	P value										ANOVA table	SS (Type III)	DF	MS	F (DFn, DFd)	P value
					Row Factor	114.9	4	28.73	F (4, 8) = 2.738	P=0.1052										Row Factor	302.4	4	75.61	F (4, 8) = 2.142	P=0.1668
					Column Factor	1226	2	612.9	F (2, 8) = 58.41	P<0.0001										Column Factor	679.9	2	340	F (2, 8) = 9.633	P=0.0074
					Residual	83.94	8	10.49												Residual	282.3	8	35.29
					Data summary															Data summary
					Number of columns (Column Factor)	3														Number of columns (Column Factor)	3
					Number of rows (Row Factor)	5														Number of rows (Row Factor)	5
					Number of values	15														Number of values	15
					Compare column means (main column effect)															Compare column means (main column effect)
					Number of families	1														Number of families	1
					Number of comparisons per family	3														Number of comparisons per family	3
					Alpha	0.05														Alpha	0.05
					Tukey's multiple comparisons test	Mean Diff.	95.00% CI of diff.	Below threshold?	Summary	Adjusted P Value										Tukey's multiple comparisons test	Mean Diff.	95.00% CI of diff.	Below threshold?	Summary	Adjusted P Value
					CD5lo vs. Ly6C-	-13.44	-19.29 to -7.586	Yes	***	0.0005										CD5lo vs. Ly6C-	-11.46	-22.20 to -0.7239	Yes	*	0.0377
					CD5lo vs. Ly6C+	-21.96	-27.81 to -16.11	Yes	****	<0.0001										CD5lo vs. Ly6C+	-16	-26.74 to -5.264	Yes	**	0.0069
					Ly6C- vs. Ly6C+	-8.52	-14.37 to -2.666	Yes	**	0.0079										Ly6C- vs. Ly6C+	-4.54	-15.28 to 6.196	No	ns	0.4813
					Test details	Mean 1	Mean 2	Mean Diff.	SE of diff.	N1	N2	q	DF							Test details	Mean 1	Mean 2	Mean Diff.	SE of diff.	N1	N2	q	DF
					CD5lo vs. Ly6C-	62.8	76.24	-13.44	2.049	5	5	9.278	8							CD5lo vs. Ly6C-	47.58	59.04	-11.46	3.757	5	5	4.314	8
					CD5lo vs. Ly6C+	62.8	84.76	-21.96	2.049	5	5	15.16	8							CD5lo vs. Ly6C+	47.58	63.58	-16	3.757	5	5	6.022	8
					Ly6C- vs. Ly6C+	76.24	84.76	-8.52	2.049	5	5	5.881	8							Ly6C- vs. Ly6C+	59.04	63.58	-4.54	3.757	5	5	1.709	8

[truncated: 4 more sheets: FigS4, FigS5, FigS6, Uncropped gel image]
